# Supplementary material for: Data Requirements for Implementing the “Essential-Use” Concept in Chemical Legislation
Source: Environ Sci Technol. 2025 Jun 2;59(22):10770–80. doi: 10.1021/acs.est.4c10866 (PMC12164256; doi:10.1021/acs.est.4c10866)
Supplement: Supplementary file 2 [file es4c10866_si_002.xlsx]

## Sheet: READ ME
Supporting data to
Data Requirements for Implementing the “Essential-Use” Concept in Chemical Legislation
Romain Figuière1*, Zhanyun Wang2, Juliane Glüge3, Martin Scheringer3, Armin Siegrist4,5, Ian T. Cousins1
*: Corresponding author: Romain Figuière (romain.figuiere@aces.su.se)
1 Department of Environmental Science, Stockholm University, SE-10691 Stockholm, Sweden
2 Empa – Swiss Federal Laboratories for Materials Science and Technology and Society Laboratory, 9015 St. Gallen, Switzerland
3 Institute of Biogeochemistry and Pollutant Dynamics, ETH Zürich, 8049 Zürich, Switzerland
4 Institute of Environmental Engineering – Chair of Ecological Design, ETH Zürich, 8093 Zürich, Switzerland
5 Institute of Food Nutrition and Health – Laboratory of Sustainable Food Processing, ETH Zürich, 8092 Zürich, Switzerland
Table S1.1 – Main reasons for granting exemptions under the Stockholm Convention (with quotes from POPRC) (UNEP, 2023)
Table S1.2 – Main reasons for granting derogations under the REACH Restriction process (with quotes from SEAC) (ECHA, 2023a)
Table S1.3 – Overview of the applications for authorisation received under the REACH Authorisation process (ECHA, 2023b)
Table S5 – Essentiality assessment of the uses of intentionally added microplastics
Reference
UNEP, 2023	United Nations Environment Programme. The New POPs under the Stockholm Convention. Stockholm Convention website. https://chm.pops.int/?tabid=2511 (accessed 2023-11-16)
ECHA, 2023a	European Chemicals Agency. Registry of restriction intentions. ECHA website. https://echa.europa.eu/registry-of-restriction-intentions (accessed 2023-11-16)
ECHA, 2023b	European Chemicals Agency. Main alternatives to harmful substances subject to REACH authorisation. ECHA website. https://echa.europa.eu/alternatives-to-harmful-substances-subject-to-authorisation (accessed 2023-12-13)

## Sheet: SI 1.1_Stockholm Convention
Table S1.1 – Main reasons for granting exemptions under the Stockholm Convention (with quotes from POPRC)
Substance of concern	Year	Uses	Concern	Proposed derogation	Necessity of technical function mentioned	Essentiality of use for health and safety mentioned	Criticality for society mentioned	Lack of suitable alternatives mentioned	Other reasons	Number of essential-use components mentioned	Reasonning	Wording of POPRC	Additional comments	Decision of the Conference of Parties same as POPRC	Wording of Conference of Parties	General remarks
alpha hexachlorocyclohexane	2009	Pesticidal use	PBT	No derogation	NA	NA	NA	NA	NA	NA	Phase-out on the way	"However, the high ratio of alpha- and beta-HCH wastes to lindane production along with the availability of efficacious and cost-effective lindane alternatives should be reflected in these considerations. If such a specific transitional exemption for lindane were to be allowed, then further consideration will be needed to ensure sound management of the wastes generated including alpha- and beta-H…	"As elaborated in the Risk Management Evaluation of Lindane (UNEP, 2007c) the Conference of the Parties may wish to consider allowing a specific one-time, transitional exemption for alpha- and beta-HCH through the production of lindane for control of head lice and scabies as a human health pharmaceutical only. However, the high ratio of alpha- and beta-HCH wastes to lindane production along with …	Yes	NA	Substance used in the production of lindane for control of head lice and scabies.
beta hexachlorocyclohexane	2009	Pesticidal use	PBT	No derogation	NA	NA	NA	NA	NA	NA	Phase-out on the way	"However, the high ratio of alpha- and beta-HCH wastes to lindane production along with the availability of efficacious and cost-effective lindane alternatives should be reflected in these considerations. If such a specific transitional exemption for lindane were to be allowed, then further consideration will be needed to ensure sound management of the wastes generated including alpha- and beta-H…	"As elaborated in the Risk Management Evaluation of Lindane (UNEP, 2007c) the Conference of the Parties may wish to consider allowing a specific one-time, transitional exemption for alpha- and beta-HCH through the production of lindane for control of head lice and scabies as a human health pharmaceutical only. However, the high ratio of alpha- and beta-HCH wastes to lindane production along with …	Yes	NA	Substance used in the production of lindane for control of head lice and scabies.
lindane	2009	Pesticidal use	PBT	Treatment of scabies and head lice	NO	NO	NO	YES	NO	1	No alternatives available	"Given submissions from Parties and observers, the Conference of the Parties may wish to consider allowing a specific exemption for the production and use of Lindane for control of head lice and scabies as a human health pharmaceutical only. Consideration may also be given to additional reporting and reviewing requirements in collaboration with the World Health Organisation for the specific exemp…	Notes from the risk management evaluations: "There are also non-chemical methods for the treatment of head lice and scabies. Some authors argue that the use of these methods exceed the efficacy of pediculicidal treatments. For the treatment of head lice they suggest application of hot air or mechanical removal using a wet combing method. For scabies treatment some authors suggest that essential o…	Yes	Exemption of use of lindane as a human health pharmaceutical for control of head lice and scabies as second line treatment. Further: "Requests the Secretariat to cooperate with the World Health Organization in developing reporting and reviewing requirements for the use of lindane as a human health pharmaceutical for the control of head lice and scabies, taking into consideration the concluding st…	There have been some failures reported for all the alternatives to lindane for the treatment of scabies and lice. Additional reporting and reviewing requirements associated to the derogations.
decabromodiphenyl ether (c-decaBDE)	2017	Industrial use	PBT	Parts for use in legacy vehicles (vehicles that have ceased mass production)	NO	NO	NO	NO	To use articles until their end of life	0	Time needed for transition	"The Persistent Organic Pollutants Review Committee recommends, in accordance with paragraph 9 of Article 8 of the Convention, the Conference of the Parties to the Stockholm Convention to consider listing and specifying the related control measures of the decabromodiphenyl ether component (BDE-209) of c-decaBDE in Annex A with a specific exemption for some critical legacy spare parts that still n…	Notes from the risk management evaluation: "Furthermore, some transportation industry associations have identified a need for exemptions for the use of c-decaBDE in the repair, and modifications of aircrafts under existing type certificates and for functional legacy spare parts used for the repair and maintenance of out of production vehicles. The need for these exemptions has also been proposed …	Yes	"Parts for use in vehicles specified in paragraph 2 of Part IX of this Annex" "Aircraft for which type approval has been applied for before December 2018 and has been received before December 2022 and spare parts for those aircraft" "2. Specific exemptions for parts for use in vehicles may be available for the production and use of commercial decabromodiphenyl ether limited to the following: (a) …	"Though most down-stream industrial/ professional users are able to transition to c- decaBDE alternatives without major additional costs, comments received from the aviation industry during a public consultation in the EU suggests that it may be difficult to immediately replace c-decaBDE in products used in aircrafts and defence hardware (ECHA, 2014a). According to the aerospace industry, this is…
decabromodiphenyl ether (c-decaBDE)	2017	Industrial use	PBT	Other parts in all types of vehicles	Not discussed	Not discussed	Not discussed	Not discussed	Not discussed	Not discussed	Not discussed	NA	NA	NO	"2. Specific exemptions for parts for use in vehicles may be available for the production and use of commercial decabromodiphenyl ether limited to the following: (b) Parts in vehicles specified in paragraphs 2 (a) (i)–(iv) above and those falling into one or more of the following categories: (i) Reinforced plastics (instrument panels and interior trim); (ii) Under the hood or dash (terminal/fuse …
decabromodiphenyl ether (c-decaBDE)	2017	Industrial use	PBT	Recycling in line with listed BDEs	NO	NO	NO	NO	Difficulty of implementation	0	Difficulty of implementation	"Some Parties have identified the need for a possible exemption for recycling in line with listed BDEs. Noting that there are concerns about articles, products in use, and recycled products containing decaBDE being exported especially to developing countries and countries with economies in transition, African experts oppose a recycling exemption due to lack of capacity to identify and analyse pro…	NA	YES	NA	Difficulty to identify and analyse products containing DecaBDE during recycling.
decabromodiphenyl ether (c-decaBDE)	2017	Industrial use	PBT	Textiles	NO	NO	NO	NO	NO	0	Lack of information	Since the information on small and medium enterprices in the textile industry in developing countries is very limited, it is not possible to conclude that exemptions are unnecessary for them.	NA	YES	"Specific exemption: Textile products that require anti-flammable characteristics, excluding clothing and toys"	Not enough information available
decabromodiphenyl ether (c-decaBDE)	2017	Industrial use	PBT	Additives	Not discussed	Not discussed	Not discussed	Not discussed	Not discussed	Not discussed	Not discussed	Not discussed in the risk management evaluation	NA	YES	"Specific exemption: Additives in plastic housings and parts used for heating home appliances, irons, fans, immersion heaters that contain or are in direct contact with electrical parts or are required to comply with fire retardancy standards, at concentrations lower than 10 per cent by weight of the part"	Not discussed in the risk management evaluation
decabromodiphenyl ether (c-decaBDE)	2017	Industrial use	PBT	Polyurethan foam for building isulation	Not discussed	Not discussed	Not discussed	Not discussed	Not discussed	Not discussed	Not discussed	Not discussed in the risk management evaluation	NA	YES	"Specific exemption: Polyurethane foam for building isulation"	Not discussed in the risk management evaluation
chlordecone	2009	Pesticidal use	PBT	No derogation	NA	NA	NA	NA	NA	NA	No uses of the substance identified	"No remaining production or uses of Chlordecone have been identified" p.13	"Therefore, in accordance with paragraph 9 of Article 8 of the Convention, the Committee recommends the Conference of the Parties to the Stockholm Convention to consider listing of Chlordecone in Annex A. As no remaining production or uses of Chlordecone have been identified, listing of Chlordecone in Annex A without any specific exemptions is feasible. " - p. 13	YES	NA
chlorinated naphthalenes	2015	Industrial use	PBT	Intermediates in and production of polyfluorinated naphthalenes including octafluoronaphthalene	Not discussed	Not discussed	Not discussed	Not discussed	Not discussed	Not discussed	Not discussed	Not discussed in the risk management evaluation	NA	NO	"Specific exemption: Production: Intermediates in production of polyfluorinated naphthalenes, including octafluoronaphthalene. Use: Production of polyfluorinated naphthalenes, including octafluoronaphthalene."	Not discussed in the risk management evaluation
Dicofol	2019	Pesticidal use	PBT	No derogation	NA	NA	NA	NA	NA	NA	Phase-out on the way	"The evidence reviewed suggests that chemical and/or non-chemica lalternatives are technically feasible for dicofol." p.15	"The evidence reviewed suggests that chemical and/or non-chemica lalternatives are technically feasible for dicofol.The identification of critical uses based on crop/pest combinations for dicofol may therefore relate to transitional issues for replacement by alternative approaches, such as technology transfer and financial management.This could be managed with technical and financial assistance u…	YES	NA	Chemical and/or chemical alternatives are technically feasible
Endosulfan	2011	Pesticidal use	PBT	Specific Crop-pest complexe	NO	NO	NO	YES	NO	1	No alternatives available	"Possible critical uses for which there may not be accessible chemical and/or non-chemical alternatives in a country include: (a) specific crop-pest combinations; or, (b) situations where such alternatives are not appropriate because of specific advantages of endosulfan or specific disadvantages of accessible alternatives. According to some parties and observers it could be difficult to substitut…	On pages 11-12 different countries identify their critical uses of endosulfan for crop-pest complexes. "Technically feasible alternatives have been identified in both developed and developing countries where endosulfan has been banned. In addition, the previous chapter demonstrates that the use of endosulfan can be replaced by several chemical and non-chemical alternatives. These exist for a wide…	YES	"Specific exemptions: Production: As allowed for the parties listed in the Register. Use: Crop-pest complexes as listed in accordance with the provisions of part VI of this Annex" Annex part VI: Technical endosulfan and its related isomers (endosulfan) The production and use of endosulfan shall be eliminated except for parties that have notified the Secretariat of their intention to produce and/o…	The efficacy of available alternatives is limited for specific crop-pest complexes.
hexabromobiphenyl	2009	Industrial use	PBT	No derogation	NA	NA	NA	NA	NA	NA	No uses of the substance identified	"no remaining production or uses of HBB have been identified" p.15	"Therefore, in accordance with paragraph 9 of Article 8 of the Convention, the Committee recommends the Conference of the Parties to the Stockholm Convention to consider listing of HBB in Annex A. As no remaining production or uses of HBB have been identified, listing of HBB in Annex A without any specific exemptions is feasible. Furthermore, the Committee recommends focusing the implementation e…	YES	No exemptions
hexabromocyclododecane	2013	Industrial use	PBT	Use in expanded and extruded polysterene EPS / XPS in buildings	NO	YES	NO	YES	Time needed for transition	2	Time needed for transition	"The suggested control measure is that HBCD be listed under the Convention. To allow for certain time-limited critical uses of HBCD, a specific exemption for use of HBCD in EPS/XPS could be given together with a description of the conditions for production and for these uses. Such a listing would effectively end the use of HBCD as a flame retardant in highly emissive textile applications and in H…	NA	Yes	"Specific Exemption: Production: As allowed for the parties listed in the Register in accordance with the provisions of Part VII of this Annex. Use: Expanded polysterene and extruded polysterene in buildings in accordance with the provisions of Part VII of this Annex." "Part VII Hexabromocyclododecane Each Party that has registered for the exemption pursuant to Article 4 for the production and us…	The report discusses numerous alternatives to be used flame retardants in EPS/XPS as well as altenatives tha work withot flame retardants. The report discusses availability, economic aspects and health and environmetal cosideratins for many of these alternatives and comes to the conclusion that numerous options are avaiable but that a trnsiton time is required.
hexachlorbutadiene	2015	Industrial use	PBT	No derogation	NA	NA	NA	NA	NA	NA	Not discussed	NA	NA	YES	No exemptions
comercial octabromodiphenyl ether (its coponents: hexabromodipenyl & heptabromodihenyl)	2009	Industrial use	PBT	Exemption for recycling of hexa- & heptabromodiphnyl	NO	NO	NO	NO	Difficulty of implementation	0	Difficulty of implementation	"A ban on production and use of c-OctaBDE would not in itself affect emissions of its components of concern from waste handling, where they can present a technical and legacy problem. However, listing a substance under the Stockholm Convention implies a ban on recycling and reuse of stockpiles of c-OctaBDE itself. Article 6 in the Convention requires that wastes and stockpiles are handled in a sa…	NA	YES	Specific exemption: Exemption of use: Articles in accordance with providions of part IV of this Annex. Part IV: "Hexabromodiphenyl ether and heptabromodiphenyl ether 1. A Party may allow recycling of articles that contain or may contain hexabromodiphenyl ether and heptabromodiphenyl ether, and the use and final disposal of articles manufactured from recycled materials that contain or may contain …	Difficulty to identify and analyse products containing OctaBDE during recycling.
commercial pentabromodiphenyl ether (ist components tetra- & hexabromodiphenyl ether)	2009	Industrial use	PBT	Exemption for recycling or tetra- & pentabromodiphenyl ether	NO	NO	NO	NO	Difficulty of implementation	0	Difficulty of implementation	"A ban on production and use of C-PentaBDE would not in itself affect emissions of its components of concern from waste handling, where they can present a technical and legacy problem. However, listing a substance under the Stockholm Convention implies a ban on recycling and reuse of stockpiles of C-PentaBDE itself. Article 6 in the Convention requires that wastes and stockpiles are handled in a …	NA	YES	Specific exemption: Exemption of use: Articles in accordance with providions of part V of this Annex. "Part V Tetrabromodiphenyl ether and pentabromodiphenyl ether 1. A Party may allow recycling of articles that contain or may contain tetrabromodiphenyl ether and pentabromodiphenyl ether, and the use and final disposal of articles manufactured from recycled materials that contain or may contain t…	Difficulty to identify and analyse products containing PentaBDE during recycling.
pentachlorobenzene	2009	Industrial and pesticidal uses	PBT	No derogation	NA	NA	NA	NA	NA	NA	Unclear	NA	NA	YES	No exemptions
pentachlorophenol and ist salts and esthers	2015	Industrial and pesticidal uses	PBT	Wood preservation for utility poles and cross-arms	NO	YES	NO	YES	NO	2	No alternatives available	"173. Having prepared a risk management evaluation and considered the management options the Persistent Organic Pollutants Review Committee recommends, in accordance with paragraph 9 of Article 8 of the Convention, that PCP and its salts and esters be considered by the Conference of the Parties to the Stockholm Convention for listing and specifying the related control measures under the Stockholm…	"54. As set out in section 2.3 on alternatives, there are a wide range of chemical and material alternatives in current use in many countries where they are both technically and economically viable. The wide commercial availability of alternatives for PCP indicates technical feasibility under a range of conditions. It might therefore be possible to continue the main activities involved (e.g. util…	YES, but	Specific exemption: Exemption of production: "As allowed for the parties listed in the Register in accordance with the provisions of part VIII of this Annex" Exemption of use: "Pentachlorophenol for utility poles and cross-arms in accordance with the provisions of part VIII of this Annex" Part VIII: "Pentachlorophenol and its salts and esters Each Party that has registered for the exemption pursu…	The available alternatives might not be suitable in particular climates and geographies.
perfluorooctane sulfonate	2009	Industrial and pesticidal uses	PBT	Photo-imaging	NO	NO	NO	YES	NO	1	No alternatives available	"According to the photographic industry, chemicals or classes of chemicals that may be considered alternatives to PFOS or PFOS-related substances on an industry-wide basis (or even a company-wide basis) are reported as not currently being available. Successful alternatives to PFOS materials have included non-perfluorinated chemicals such as hydrocarbon surfactants, chemicals with short perfluorin…	"The cost, so far, for replacement of PFOS materials is estimated to be in the range of € 20-40 M for the full range of imaging products. These costs are based on the estimated cost of achieving the current reduction of 83% in the use of PFOS-related substances. The cost to be incurred from further work on replacements (for the remaining 17%) is expected to be significantly higher than the above …	Initially yes, later corrected	The first list of acceptable purposes and specific exemptions was corrected by overwriting the existing article. In the second version, the list of exemptions was significantly shortened. Presumably, this was done based on the progress made by countries to phase out PFOS, which was ordered in the first version of the decision.	Implementation of available alternatives would be too costly.
perfluorooctane sulfonate	2009	Industrial and pesticidal uses	PBT	Photo-resist and anti-reflective coatings for semi-conductors	NO	NO	NO	YES	NO	1	No alternatives available	"According to the semi-conductor industry, the operation of PFOS based photo acid generators (PAGs) is critical to the semiconductor industry in the photolithography process. ESIA, JSIA, SIA and SEMI indicate that there are currently no substitutes known that give the same level of critical functionality to cause effective, efficient transformation in leading edge photoresists and which can be us…	"The semiconductor industry indicates that the industry and its suppliers continue to search for alternatives for these critical uses. The nature of semiconductor production is such that if alternatives to PFOS are eventually identified at the fundamental research stage, critical adjustment to the chemistry of inputs such as PFOS use in the photolithography process will trigger far-reaching adjus…	Initially yes, later corrected	The first list of acceptable purposes and specific exemptions was corrected by overwriting the existing article. In the second version, the list of exemptions was significantly shortened. Presumably, this was done based on the progress made by countries to phase out PFOS, which was ordered in the first version of the decision.	No alternatives which provide the same functions as PFOS were identified at the time.
perfluorooctane sulfonate	2009	Industrial and pesticidal uses	PBT	Photo masks in the semiconductor and liquid crystal display (LCD) industries	NO	NO	NO	YES	NO	1	No alternatives available	"Because of strong acid of etchants, non-fluoro surfactant is not stable in etchants, thus it is not applicable for this process. Furthermore, other fluoro-surfactants such as shorter chain PFAS are not suitable because their ability to lower surface tension is not sufficient. A dry etching process is applied to high-end ultra-fine patterns of semiconductor photo masks. However, the yield and pro…	"Photo masks are an essential part of the photolithography process of semiconductor and LCD production. Photo mask production is mainly outsourced from semiconductor or LCD producers to other companies. Three major photo mask producers in Japan report that a wet process is used in the production of most photo masks. PFOS and PFOS-related substances are contained in etchants for semiconductor and …	Initially yes, later corrected	The first list of acceptable purposes and specific exemptions was corrected by overwriting the existing article. In the second version, the list of exemptions was significantly shortened. Presumably, this was done based on the progress made by countries to phase out PFOS, which was ordered in the first version of the decision.	Alternatives are not suitable for the specific process.
perfluorooctane sulfonate	2009	Industrial and pesticidal uses	PBT	Aviation hydraulic fluids	NO	NO	NO	YES	NO	1	No alternatives available	"According to information received from one of the major producers of hydraulic fluids, there are no alternatives to the PFOS substances currently being used in aircraft systems and there is no known alternative chemistry that will provide adequate protection to aircraft. The process of qualifying a new fluid for use in commercial aircraft has historically taken about 10 years from concept to act…	NA	Initially yes, later corrected	The first list of acceptable purposes and specific exemptions was corrected by overwriting the existing article. In the second version, the list of exemptions was significantly shortened. Presumably, this was done based on the progress made by countries to phase out PFOS, which was ordered in the first version of the decision.	Alternatives do not provide the same level of protection.
perfluorooctane sulfonate	2009	Industrial and pesticidal uses	PBT	Certain Medical devices	NO	NO	NO	YES	NO	1	No alternatives available	"Since about 2000, when the effects of PFOS on the environment were identified as a problem, radio-opaque ETFE manufacturers have been working with chemical material suppliers to find alternatives. The 2006 OECD survey identified use of perfluorobutane sulfonate (PFBS) as surfactant in coating products. In some cases, this substance can be used as a dispersant for inorganic contrast agent when it…	"According to information from Japan, PFOS was used related to the CCD Color Filters. The product is a CCD color filter used as a replacement part for CCD color filters to repair video endoscopes that were manufactured in the past. It is technically possible to manufacture PFOS-free CCDs, but PFOS-free CCDs are not suitable for use in the repair of video endoscopes with CCDs that contain PFOS. To…	Initially yes, later corrected	The first list of acceptable purposes and specific exemptions was corrected by overwriting the existing article. In the second version, the list of exemptions was significantly shortened. Presumably, this was done based on the progress made by countries to phase out PFOS, which was ordered in the first version of the decision.	No alternatives which provide the same functions as PFOS were identified at the time + replacing articles containing PFOS with PFOS-free articles would be too costly.
perfluorooctane sulfonate	2009	Industrial and pesticidal uses	PBT	Metal plating (decorative and hard chromium plating)	NO	NO	NO	YES	NO	1	No alternatives available	"The 2006 OECD survey identified use of perfluorobutane sulfonate (C4 PFAS) as mist suppressants. Other information indicates that there are currently no known effective alternative chemical mist suppressants to PFOS-related substance for these applications (Japan, 2007; US, 2007)). However, information received from a number of industry and regulatory authorities indicates that the substitution …	"The cost of improved ventilation with extraction, which is the recommended substitute for PFOS-based mist suppressants, has been calculated to be €3400 per year in each production unit where the investment period is 15 years (RPA 2004). Assuming a few hundred units in the EU the total cost would be one or two million euros. In Japan it has been estimated that the cost would be US$40 000 for each…	Initially yes, later corrected	The first list of acceptable purposes and specific exemptions was corrected by overwriting the existing article. In the second version, the list of exemptions was significantly shortened. Presumably, this was done based on the progress made by countries to phase out PFOS, which was ordered in the first version of the decision.	No viable alternatives available at the time. However, the switch from CrVI to CrIII for this use would avoid the need for PFOS.
perfluorooctane sulfonate	2009	Industrial and pesticidal uses	PBT	Metal plating (hard metal plating) only in closed loop systems	NO	NO	NO	YES	NO	1	No alternatives available	"The 2006 OECD survey identified use of perfluorobutane sulfonate (C4 PFAS) as mist suppressants. Other information indicates that there are currently no known effective alternative chemical mist suppressants to PFOS-related substance for these applications (Japan, 2007; US, 2007)). However, information received from a number of industry and regulatory authorities indicates that the substitution …	"The cost of improved ventilation with extraction, which is the recommended substitute for PFOS-based mist suppressants, has been calculated to be €3400 per year in each production unit where the investment period is 15 years (RPA 2004). Assuming a few hundred units in the EU the total cost would be one or two million euros. In Japan it has been estimated that the cost would be US$40 000 for each…	YES	"1. Decides to amend part I of Annex B to the Stockholm Convention on Persistent Organic Pollutants by replacing the current listing of perfluorooctane sulfonic acid (CAS No. 1763-23-1), its salts and perfluorooctane sulfonyl fluoride (CAS No. 307-35-7) with the new listing as follows: Production: Acceptable purpose: In accordance with part III of this Annex, production of other chemicals to be u…	No viable alternatives available at the time. However, the switch from CrVI to CrIII for this use would avoid the need for PFOS.
perfluorooctane sulfonate	2009	Industrial and pesticidal uses	PBT	Fire-fighting foam	NO	NO	NO	NO	To use articles until their end of life	0	Time needed for transition	"A number of alternatives to the use of PFOS-based fluorosurfactants in fire fighting foams are now available/under development. These alternatives include: non-PFOS-based fluoro-surfactants; silicone based surfactants; hydrocarbon based surfactants; fluorine-free fire fighting foams; and other developing fire fighting foam technologies that avoid the use of fluorine. The efficacy of alternatives…	Toxicology: "With regard to the toxicological and ecotoxicological suitability of non-PFOS based fluorosurfactants, data are limited. Whether telomers represent a significant concern for human health and the environment is under review elsewhere and conclusions are awaited. With regard to fluorine-free foams, current information indicates that compared to PFOS based foams, they do not persist or …	Yes, was not removed in corrected version but some restrictions were added in article 10	"1. Decides to amend part I of Annex B to the Stockholm Convention on Persistent Organic Pollutants by replacing the current listing of perfluorooctane sulfonic acid (CAS No. 1763-23-1), its salts and perfluorooctane sulfonyl fluoride (CAS No. 307-35-7) with the new listing as follows: Use: Specific exemption: Fire-fighting foam for liquid fuel vapour suppression and liquid fuel fires (Class B fi…	Derogation to allow the use of firefighting foams in stock
perfluorooctane sulfonate	2009	Industrial and pesticidal uses	PBT	Electric and electronic parts	NO	NO	NO	YES	NO	1	No alternatives available	"However, several uses have been identified for which alternatives will not soon be available. One such use is in the intermediate transfer belt of colour copiers/multi-function printers. The intermediate transfer belt is an essential part of colour printers and colour copying machines. According to information provided to the Japanese government, the largest manufacturer (which supplies more tha…		Initially yes, later corrected	The first list of acceptable purposes and specific exemptions was corrected by overwriting the existing article. In the second version, the list of exemptions was significantly shortened. Presumably, this was done based on the progress made by countries to phase out PFOS, which was ordered in the first version of the decision.	Suitable alternatives not available at the time.
perfluorooctane sulfonate	2009	Industrial and pesticidal uses	PBT	Insect baits for control of leaf-cutting ants from Atta spp. and Acromyrmex spp.	NO	NO	NO	YES	NO	1	No alternatives available	"Sulfluramid (1-octanesulphonamide-N-ethyl-1,1,2,2,3,3,4,4,5,5,6,6,7,7,8,8,8-heptadecafluoro; CAS: 4151-50-2), is manufactured using a PFOS-related derivative (perfluorooctyl sulfonyl fluoride (PFOSF), CAS No 307-35-7). Sulfluramid is the active ingredient in the manufacture of ant baits in ready-to-use formulations and is known to degrade to PFOS. " - p. 15 "Currently, the active ingredients use…	" It is estimated that the production of sulfluramid in Brazil is about 30 tonnes per annum. Sulfluramid is used at a 0.3% concentration, resulting in a production of around 10,000 tonnes of ant baits/year. In 2006, around 400 tonnes of ant baits (sulfluramid 0.3%) were exported to 13 countries in South and Central America. Sulfluramid cannot be manufactured without the use of PFOS-related deriva…	Yes, was not removed in corrected version	1. Decides to amend part I of Annex B to the Stockholm Convention on Persistent Organic Pollutants by replacing the current listing of perfluorooctane sulfonic acid (CAS No. 1763-23-1), its salts and perfluorooctane sulfonyl fluoride (CAS No. 307-35-7) with the new listing as follows: Production: Acceptable purpose: In accordance with part III of this Annex, production of other chemicals to be us…	End product made with alternatives to PFOS are not as performant
perfluorooctane sulfonate	2009	Industrial and pesticidal uses	PBT	Etching agent for compound semi-conductors and ceramic filters	NO	NO	NO	YES	Time needed for transition	1	Time needed for transition	"According to information from Japan, PFOS is used in an etching process of the piezoelectric ceramic filter which is used as a bandpass filter at intermediate frequency in two-way radios for police radio, FM radios, TV, Remote Keyless Entry for Cars, etc. Annual PFOS usage is about 20 kg. The possibility of PFOS environmental discharge is estimated to be low PFOS alternatives are under considera…	"According to the information from Japan the demand for piezoelectric ceramic filters is nearly 100,000,000 pieces per a month. PFOS use prohibition would have a significant economic and social impact on the supply of piezoelectric ceramic filters, while the amounts used are small." - p.3 addendum 6	Initially NO, later corrected	The first list of acceptable purposes and specific exemptions was corrected by overwriting the existing article. In the second version, the list of exemptions was significantly shortened. Presumably, this was done based on the progress made by countries to phase out PFOS, which was ordered in the first version of the decision.	At the time, an alternative was identified but required further technical tests to be fully implemented.
perfluorooctane sulfonate	2009	Industrial and pesticidal uses	PBT	Insecticides, carpets, leather and apparel, textiles and upholstery, paper and packaging, coatings and coating additives, rubber and plastics	Not proposed	Not proposed	Not proposed	Not proposed	Not proposed	Not proposed	Phase-out on the way	"For the following uses which have been used historically in the US, Canada and the EU, alternatives are available and in use: fire fighting foams; carpets; leather/apparel; textiles/upholstery; paper and packaging; coatings and coating additives; industrial and household cleaning products; and pesticides and insecticides. It is presently unclear whether these uses of PFOS-related substances stil…	NA	Initially contained in decision, later removed	The first list of acceptable purposes and specific exemptions was corrected by overwriting the existing article. In the second version, the list of exemptions was significantly shortened. Presumably, this was done based on the progress made by countries to phase out PFOS, which was ordered in the first version of the decision.	Alternatives available in the US, Canada and the EU. It is still unclear if PFOS is still used in other parts of the world.
perfluorooctane sulfonate	2009	Industrial and pesticidal uses	PBT	Chemically driven oil production	YES	NO	NO	NO	NO	1	Other	"According to information from China PFOS is used for chemically driven oil production in old oil field where surfactants are used to recover oils trapped in smaller pores between rock particles. A small amount of fluoro-surfactants are used to effectively lower interfacial tensions. The concrete situation including the amount used in this sector would require further investigation." - p.2 addend…	NA	Initially contained in decision, later removed	The first list of acceptable purposes and specific exemptions was corrected by overwriting the existing article. In the second version, the list of exemptions was significantly shortened. Presumably, this was done based on the progress made by countries to phase out PFOS, which was ordered in the first version of the decision.	Situation a bit unclear. It appears that more investigation is needed.
perfluorooctanoic acid (PFOA), its salts and PFOA-related compounds	2019	Industrial use	PBT	Photolithography or semiconductor manufacturing	NO	NO	NO	YES	NO	1	No alternatives available	"69. Industry stakeholders have identified use in semiconductor industry as potentially critical. The Semiconductor Industry Association (SIA) surveyed its member companies and found that several companies continue to use PFOA and related chemicals in the photo-lithography process, a key step in the manufacturing process to produce advanced semiconductors (SIA Comments on 1st draft RME). This sec…	"71. The public consultations within the EU confirmed that the costs incurred would be high if this use was not derogated. Because of the low amounts used and the fact that emissions are expected to be low, a time limited derogation (until 4 July 2022) for the equipment used to manufacture semiconductors is given in the EU restriction." - p. 19 "74. SEMI (a global industry association serving the…	YES	Specific exemption: Use: "In accordance with the provisions of part X of this Annex: - Photolithography or etch processes in semiconductor manufactoring" Part X: "Perfluorooctanoic acid (PFOA), its salts and PFOA-related compounds 1. The production and use of perfluorooctanoic acid (PFOA), its salts and PFOA-related compounds shall be eliminated except for Parties that have notified the Secretari…	Derogation not time-limited. No technical feasible alternatives identified at the time.
perfluorooctanoic acid (PFOA), its salts and PFOA-related compounds	2019	Industrial use	PBT	Technical Textiles (for oil and water repellency for the protection of workers from dangerous liquids)	NO	YES	NO	YES	Time needed for transition	2	Time needed for transition	"78. For textiles for the protection of workers from risks to their health and safety a time-limited derogation (until 4 July 2023) is given in the EU." - p. 20 "The European Apparel and Textile Confederation (EURATEX) consider the inclusion of exemption for water-, oil- and chemical-repellence crucial for occupational safety. The transitional period of 6 years would enable ongoing and new projec…		YES	Specific exemption: Use: "In accordance with the provisions of part X of this Annex: - Textiles for oil and water repellency for the protection of workers from dangerous liquids that comprise risks to their health and safety" Part X: "Perfluorooctanoic acid (PFOA), its salts and PFOA-related compounds 1. The production and use of perfluorooctanoic acid (PFOA), its salts and PFOA-related compounds…	Derogation not time-limited. More time needed to deliver better performing and environmental friendlier alternatives
perfluorooctanoic acid (PFOA), its salts and PFOA-related compounds	2019	Industrial use	PBT	Printing inks	Not proposed	Not proposed	Not proposed	Not proposed	Not proposed	Not proposed	Phase-out on the way	"Comments from the industry submitted during the EU public consultation indicate that PFOA and related compounds are present in latex inks used in professional printers. This use only continues in printers that are no longer manufactured, and therefore a phase-out is already underway. There seems to be a clear decreasing trend in the amounts used and related emissions. The company that has manufa…		YES	No exemptions	Alternatives available and is being implemented. Transition period of 5 years is needed to fully implement it.
perfluorooctanoic acid (PFOA), its salts and PFOA-related compounds	2019	Industrial use	PBT	Transported isolated intermediates in order to enable reprocessing in another site than the production site	Not proposed	Not proposed	Not proposed	Not proposed	Not proposed	Not proposed	No uses of the substance identified	"During the discussion at the POPRC-14, the Korean company informed the Korean government that the facility will stop importing PFOI intermediate by the end of 2019. At the POPRC-14, Archroma also informed of plans to seek a new customer for PFOI. Given that this date comes before the probable date of entry into force of the amendment to list PFOA in Annex A to the Convention, and that there are …	Pages 23-25 of the addendum discuss various exemption requests and implications if no exemptions are granted but it seems from the conclusion that the most relevant players did rearrange the transport of isolated intermediates so that an exemption became obsolete.	YES	No exemptions
perfluorooctanoic acid (PFOA), its salts and PFOA-related compounds	2019	Industrial use	PBT	Photo-imaging (photographic coatings applied to films)	Not proposed	Not proposed	Not proposed	Not proposed	Not proposed	Not proposed	Phase-out on the way	"167. Based on the existing and rapid transition towards digital imaging, the wide use of digital techniques in developing and transitional countries, and the further reduction in use of PFOA in this sector, the Committee does not recommend exemptions for photographic coatings applied to paper and printing plates." - p. 33 addendum	"166. According to I&P Europe, since 2000, European industry has reformulated/discontinued a large number of products, as a result of which PFOA or PFOA-related compounds are no longer used in photographic coatings applied to paper and in printing plates manufactured by their members. Analogue printing is being phased out and replaced rapidly by digital, including in developing and transition cou…	NO	Specific exemption: Use: "In accordance with the provisions of part X of this Annex: - Photographic coatings applied to film" Part X: "Perfluorooctanoic acid (PFOA), its salts and PFOA-related compounds 1. The production and use of perfluorooctanoic acid (PFOA), its salts and PFOA-related compounds shall be eliminated except for Parties that have notified the Secretariat of their intention to pro…	An time-limited exemption (of 5 years) for this use was inittially proposed, but an addendum was made in which the exemption was assessed to be unnecessary.
perfluorooctanoic acid (PFOA), its salts and PFOA-related compounds	2019	Industrial use	PBT	Firefighting foams	NO	YES	NO	NO	To use articles until their end of life	1	Time needed for transition	"Based on the information compiled and reviewed within the RME, the size of in-use stockpiles for fire-fighting foams containing PFOA and PFOA-related compounds may be significant, considering that such compounds can also be present as an impurity in shorter chain C6 telomer technologies. Concerns have been highlighted about the mobility and potential environmental impacts of shorter chain perflu…	"238. Fluorinated fire-fighting foams have been used as an effective means of fighting Class B (oil) fires, with a preference in the past for C8 technologies developed by ECF (Swedish Chemicals Agency, 2015). This included PFOS, which is now a POP under the Stockholm Convention, and PFOA, primarily used as the ammonium salt (APFO). Where human health and environmental concerns over C8 perfluorina…	YES	Specific exemption: Use: "In accordance with the provisions of part X of this Annex: - Fire-fighting foam for liquid fuel vapour suppression and liquid fuel fires (Class B fires) in installed systems, including both mobile and fixed systems, in accordance with paragraph 2 of part X of this Annex." Part X: "Perfluorooctanoic acid (PFOA), its salts and PFOA-related compounds 1. The production and u…	Time-limited exemption to use the firefighting foams in stock
perfluorooctanoic acid (PFOA), its salts and PFOA-related compounds	2019	Industrial use	PBT	Medical devices (other than implantable)	NO	YES	NO	YES	Time needed for transition	2	Time needed for transition	"140. Based on the information compiled and discussed within the RME and further elaborated upon within the current document, the Committee recommends a specific exemption only for invasive medical devices." - p. 29 addendum	"135. MedTech Europe (2018) noted that, based on a survey of its members, PFOA will mainly be present in medical devices as a by-product of PTFE manufacture. However, it is also important to recognise that alternatives to the use of PFOA within PTFE, and PFOA-free PTFE products have been developed (Nesbitt, 2017). " - p.29 addendum "136. ECHA (2015a) noted that substitution to alternative substan…	YES	"Specific exemption: Use: "In accordance with the provisions of part X of this Annex: - Invasive and implantable medical devices" Part X: ""Perfluorooctanoic acid (PFOA), its salts and PFOA-related compounds 1. The production and use of perfluorooctanoic acid (PFOA), its salts and PFOA-related compounds shall be eliminated except for Parties that have notified the Secretariat of their intention t…	Time-limited exemption for invasive medical devices as transition to an alternative require clinical trials, due to the more stringent regulation
perfluorooctanoic acid (PFOA), its salts and PFOA-related compounds	2019	Industrial use	PBT	Implantable medical devices	NO	YES	NO	YES	Time needed for transition	2	Time needed for transition	"153. Cost competitive alternatives, such as PFOA free PTFE products have already undergone clinical testing, been approved and have been implemented for use in medical implants including cardiovascular devices in some geographic areas, such as North America (Nesbitt, 2017). However, it is unclear whether this transition has been made in all global geographies. While industry representatives (Med…	"152. Quantities of PFOA and PFOA-related compounds used in implantable medical devices (largely for production of PTFE) are small (estimated to be 20g in the EU and 100g worldwide) and concentrations are low in the final product (PFOA in PTFE is stated to range from 0.001 to 0.5%; while personal communication with ECHA noted that based on engagement with industry and confidential data concentrat…	YES	"Specific exemption: Use: "In accordance with the provisions of part X of this Annex: - Invasive and implantable medical devices" Part X: ""Perfluorooctanoic acid (PFOA), its salts and PFOA-related compounds 1. The production and use of perfluorooctanoic acid (PFOA), its salts and PFOA-related compounds shall be eliminated except for Parties that have notified the Secretariat of their intention t…	Time-limited exemption for invasive medical devices as transition to an alternative require clinical trials, due to the more stringent regulation. In this case, alternatives are already implemented in certain parts of the world, but in some others it would require more time.
perfluorooctanoic acid (PFOA), its salts and PFOA-related compounds	2019	Industrial use	PBT	Use of perfluorooctyl iodide for the production of perfluoroocryl bromide for the purpose of producing pharmaceutical products	NO	NO	NO	YES	NO	1	No alternatives available	"102. Extensive efforts have been made to identify alternative agents, with at least 15 agents screened, but PFOB was found to be the only one suitable for manufacture of the “microporous” pharmaceutical products and to have a suitable toxicological profile that is safe for administration in humans (NDA 020-091 FDA approval of Imagent®). Given these efforts, it is improbable that an alternative a…	"99. According to chemical industry, alternatives have not been developed for all pharmaceutical and some other highly specialized chemicals which use PFOA-related chemicals as their raw material and/or processing media and which have socio-economic benefit in particular performance standards (FluoroCouncil, 2016a). There is no information specifying “other highly specialized chemicals”. In the S…	YES	"Specific exemption: Use: "In accordance with the provisions of part X of this Annex: - Use of perfluorooctyl iodide for the purpose of producing pharmaceutical products, in accordance with the provisions of paragraph 3 of part X of this Annex." Part X: ""Perfluorooctanoic acid (PFOA), its salts and PFOA-related compounds 1. The production and use of perfluorooctanoic acid (PFOA), its salts and P…	No safer alternatives found despite "a lot" of efforts made. It is important to note that PFOA-related chemicals are "raw chemicals to produce specialized chemicals which have socio-economic benefits, in particular performance standards"
perfluorooctanoic acid (PFOA), its salts and PFOA-related compounds	2019	Industrial use	PBT	Membranes intende for use in medical textiles, filtration in water treatment, production process and effluent treatment	Not proposed	Not proposed	Not proposed	Not proposed	Not proposed	Not proposed	Phase-out on the way	"91. According to the information available, technical and/or economically feasible alternatives exist for membranes intended for use in medical textiles and filtration in water treatment, production processes and effluent treatment. No specific application has been identified that requires C8-chemistry." - p. 22, addendum "94. Based on the evaluation of available information, an exemption for me…	"88. According to HCWH (2018), membranes intended for use in medical textiles could include products that function as a barrier to exposure to blood or fluids such as surgical drapes, in which the presence of PFOA is mainly related to the use of fluoropolymers. However, they indicate that there are technically feasible alternatives available that meet regulatory requirements but which do not cont…	NO	"Specific exemption: Use: "In accordance with the provisions of part X of this Annex: - Manufacture of polytetrafluoroethylene (PTFE) and polyvinylidene fluoride (PVDF) for the production of: -High-performance. corrosion-resistant gas filter membranes, water filter membranes and membranes for medical textiles" Part X: ""Perfluorooctanoic acid (PFOA), its salts and PFOA-related compounds 1. The pr…	Technically and economically feasible alternatives available.
perfluorooctanoic acid (PFOA), its salts and PFOA-related compounds	2019	Industrial use	PBT	Industrial waste heat exchanger equipment, indutrial sealants, high-voltage electrical wire and cables for power transmision and fluoroelastomers for the production of O-rings, v-belts and plastic accessories for car interiors	Not discussed	Not discussed	Not discussed	Not discussed	Not discussed	Not discussed	Not discussed	Not discussed in the risk management evaluation		NO	"Specific exemption: Use: "In accordance with the provisions of part X of this Annex: - Manufacture of polytetrafluoroethylene (PTFE) and polyvinylidene fluoride (PVDF) for the production of: -Industrial waste heat exchanger equipment -Industrial sealants capable of preventing leakage of volatile organic compounds and PM2.5 particulates -Manufacture of polyfluoroethylene propylene (FEP) for the p…	Not discussed in the risk management evaluation
Short-chain chlorinated paraffins	2017	Industrial use	PBT	Additives in the production of transmission belts in the natural and synthetic rubber industry	NO	NO	NO	YES	NO	1	No alternatives available	"163. The Persistent Organic Pollutants Review Committee recommends, in accordance with paragraph 9 of Article 8 of the Convention, that the Conference of the Parties to the Stockholm Convention consider listing and specifying the related control measures for SCCPs in Annex A, including controls to limit the presence of SCCPs in other CP mixtures, with or without specific exemptions." - p. 30	"56. Given that Canada, EU member states, Norway and the United States, have regulated production and use of SCCPs and that parties have not identified uses where alternatives are not available or any technical challenges associated with the transition to alternative chemicals and processes5, the listing of SCCPs in Annex A, without any specific exemptions, could be the primary control measure to…	YES	Specific exemptions: Use: -Additives in the production of transmission belts in the natural and synthetic rubber industry -Spare parts of rubber conveyor belts in the mining and forestry industries -Leather industry, in particular fatliquoring in leather -Lubricant additives, in particular for engines of automobiles, electric generators and wind power facilities, and for drilling in oil and gas e…	Technically feasible alternatives not identified and/or alternatives not economically available at the time
Short-chain chlorinated paraffins	2017	Industrial use	PBT	Spare parts of rubber conveyor belts in the mining and forestry industries	NO	NO	NO	YES	NO	1	No alternatives available	"163. The Persistent Organic Pollutants Review Committee recommends, in accordance with paragraph 9 of Article 8 of the Convention, that the Conference of the Parties to the Stockholm Convention consider listing and specifying the related control measures for SCCPs in Annex A, including controls to limit the presence of SCCPs in other CP mixtures, with or without specific exemptions." - p. 30	"56. Given that Canada, EU member states, Norway and the United States, have regulated production and use of SCCPs and that parties have not identified uses where alternatives are not available or any technical challenges associated with the transition to alternative chemicals and processes5, the listing of SCCPs in Annex A, without any specific exemptions, could be the primary control measure to…	YES	Specific exemptions: Use: -Additives in the production of transmission belts in the natural and synthetic rubber industry -Spare parts of rubber conveyor belts in the mining and forestry industries -Leather industry, in particular fatliquoring in leather -Lubricant additives, in particular for engines of automobiles, electric generators and wind power facilities, and for drilling in oil and gas e…	Technically feasible alternatives not identified and/or alternatives not economically available at the time
Short-chain chlorinated paraffins	2017	Industrial use	PBT	Leather industry, in particular fatliquoring in leather	NO	NO	NO	YES	NO	1	No alternatives available	"163. The Persistent Organic Pollutants Review Committee recommends, in accordance with paragraph 9 of Article 8 of the Convention, that the Conference of the Parties to the Stockholm Convention consider listing and specifying the related control measures for SCCPs in Annex A, including controls to limit the presence of SCCPs in other CP mixtures, with or without specific exemptions." - p. 30	"56. Given that Canada, EU member states, Norway and the United States, have regulated production and use of SCCPs and that parties have not identified uses where alternatives are not available or any technical challenges associated with the transition to alternative chemicals and processes5, the listing of SCCPs in Annex A, without any specific exemptions, could be the primary control measure to…	YES	Specific exemptions: Use: -Additives in the production of transmission belts in the natural and synthetic rubber industry -Spare parts of rubber conveyor belts in the mining and forestry industries -Leather industry, in particular fatliquoring in leather -Lubricant additives, in particular for engines of automobiles, electric generators and wind power facilities, and for drilling in oil and gas e…	Technically feasible alternatives not identified and/or alternatives not economically available at the time
Short-chain chlorinated paraffins	2017	Industrial use	PBT	Lubricant additives, in particular for engines of automobiles, electric generators and wind power facilities, and for drilling in oil and gas exploration and petroleum refining to produce diesel oil	NO	NO	NO	YES	NO	1	No alternatives available	"163. The Persistent Organic Pollutants Review Committee recommends, in accordance with paragraph 9 of Article 8 of the Convention, that the Conference of the Parties to the Stockholm Convention consider listing and specifying the related control measures for SCCPs in Annex A, including controls to limit the presence of SCCPs in other CP mixtures, with or without specific exemptions." - p. 30	"56. Given that Canada, EU member states, Norway and the United States, have regulated production and use of SCCPs and that parties have not identified uses where alternatives are not available or any technical challenges associated with the transition to alternative chemicals and processes5, the listing of SCCPs in Annex A, without any specific exemptions, could be the primary control measure to…	YES	Specific exemptions: Use: -Additives in the production of transmission belts in the natural and synthetic rubber industry -Spare parts of rubber conveyor belts in the mining and forestry industries -Leather industry, in particular fatliquoring in leather -Lubricant additives, in particular for engines of automobiles, electric generators and wind power facilities, and for drilling in oil and gas e…	Technically feasible alternatives not identified and/or alternatives not economically available at the time
Short-chain chlorinated paraffins	2017	Industrial use	PBT	Tubes for outdoor decoration bulbs	NO	NO	NO	YES	NO	1	No alternatives available	"163. The Persistent Organic Pollutants Review Committee recommends, in accordance with paragraph 9 of Article 8 of the Convention, that the Conference of the Parties to the Stockholm Convention consider listing and specifying the related control measures for SCCPs in Annex A, including controls to limit the presence of SCCPs in other CP mixtures, with or without specific exemptions." - p. 30	"56. Given that Canada, EU member states, Norway and the United States, have regulated production and use of SCCPs and that parties have not identified uses where alternatives are not available or any technical challenges associated with the transition to alternative chemicals and processes5, the listing of SCCPs in Annex A, without any specific exemptions, could be the primary control measure to…	YES	Specific exemptions: Use: -Additives in the production of transmission belts in the natural and synthetic rubber industry -Spare parts of rubber conveyor belts in the mining and forestry industries -Leather industry, in particular fatliquoring in leather -Lubricant additives, in particular for engines of automobiles, electric generators and wind power facilities, and for drilling in oil and gas e…	Technically feasible alternatives not identified and/or alternatives not economically available at the time
Short-chain chlorinated paraffins	2017	Industrial use	PBT	Waterproofing and fire-retardant paints	NO	NO	NO	YES	NO	1	No alternatives available	"163. The Persistent Organic Pollutants Review Committee recommends, in accordance with paragraph 9 of Article 8 of the Convention, that the Conference of the Parties to the Stockholm Convention consider listing and specifying the related control measures for SCCPs in Annex A, including controls to limit the presence of SCCPs in other CP mixtures, with or without specific exemptions." - p. 30	"56. Given that Canada, EU member states, Norway and the United States, have regulated production and use of SCCPs and that parties have not identified uses where alternatives are not available or any technical challenges associated with the transition to alternative chemicals and processes5, the listing of SCCPs in Annex A, without any specific exemptions, could be the primary control measure to…	YES	Specific exemptions: Use: -Additives in the production of transmission belts in the natural and synthetic rubber industry -Spare parts of rubber conveyor belts in the mining and forestry industries -Leather industry, in particular fatliquoring in leather -Lubricant additives, in particular for engines of automobiles, electric generators and wind power facilities, and for drilling in oil and gas e…	Technically feasible alternatives not identified and/or alternatives not economically available at the time
Short-chain chlorinated paraffins	2017	Industrial use	PBT	Adhesives	NO	NO	NO	YES	NO	1	No alternatives available	"163. The Persistent Organic Pollutants Review Committee recommends, in accordance with paragraph 9 of Article 8 of the Convention, that the Conference of the Parties to the Stockholm Convention consider listing and specifying the related control measures for SCCPs in Annex A, including controls to limit the presence of SCCPs in other CP mixtures, with or without specific exemptions." - p. 30	"56. Given that Canada, EU member states, Norway and the United States, have regulated production and use of SCCPs and that parties have not identified uses where alternatives are not available or any technical challenges associated with the transition to alternative chemicals and processes5, the listing of SCCPs in Annex A, without any specific exemptions, could be the primary control measure to…	YES	Specific exemptions: Use: -Additives in the production of transmission belts in the natural and synthetic rubber industry -Spare parts of rubber conveyor belts in the mining and forestry industries -Leather industry, in particular fatliquoring in leather -Lubricant additives, in particular for engines of automobiles, electric generators and wind power facilities, and for drilling in oil and gas e…	Technically feasible alternatives not identified and/or alternatives not economically available at the time
Short-chain chlorinated paraffins	2017	Industrial use	PBT	Metal processing	NO	NO	NO	YES	NO	1	No alternatives available	"163. The Persistent Organic Pollutants Review Committee recommends, in accordance with paragraph 9 of Article 8 of the Convention, that the Conference of the Parties to the Stockholm Convention consider listing and specifying the related control measures for SCCPs in Annex A, including controls to limit the presence of SCCPs in other CP mixtures, with or without specific exemptions." - p. 30	"56. Given that Canada, EU member states, Norway and the United States, have regulated production and use of SCCPs and that parties have not identified uses where alternatives are not available or any technical challenges associated with the transition to alternative chemicals and processes5, the listing of SCCPs in Annex A, without any specific exemptions, could be the primary control measure to…	YES	Specific exemptions: Use: -Additives in the production of transmission belts in the natural and synthetic rubber industry -Spare parts of rubber conveyor belts in the mining and forestry industries -Leather industry, in particular fatliquoring in leather -Lubricant additives, in particular for engines of automobiles, electric generators and wind power facilities, and for drilling in oil and gas e…	Technically feasible alternatives not identified and/or alternatives not economically available at the time
Short-chain chlorinated paraffins	2017	Industrial use	PBT	Secondary plasticizers in flexible polyvinyl chloride, except in toys and children’s products	NO	NO	NO	YES	NO	1	No alternatives available	"163. The Persistent Organic Pollutants Review Committee recommends, in accordance with paragraph 9 of Article 8 of the Convention, that the Conference of the Parties to the Stockholm Convention consider listing and specifying the related control measures for SCCPs in Annex A, including controls to limit the presence of SCCPs in other CP mixtures, with or without specific exemptions." - p. 30	"56. Given that Canada, EU member states, Norway and the United States, have regulated production and use of SCCPs and that parties have not identified uses where alternatives are not available or any technical challenges associated with the transition to alternative chemicals and processes5, the listing of SCCPs in Annex A, without any specific exemptions, could be the primary control measure to…	YES	Specific exemptions: Use: -Additives in the production of transmission belts in the natural and synthetic rubber industry -Spare parts of rubber conveyor belts in the mining and forestry industries -Leather industry, in particular fatliquoring in leather -Lubricant additives, in particular for engines of automobiles, electric generators and wind power facilities, and for drilling in oil and gas e…	Technically feasible alternatives not identified and/or alternatives not economically available at the time
Methoxychlor	2023	Pesticidal use	PBT	No derogation	NA	NA	NA	NA	NA	NA	Phase-out on the way	"Methoxychlor is an OCP which has been used as a replacement for DDT. Methoxychlor has been used as an insecticide effective against a wide range of pests on, for example field crops, vegetables, fruits, ornamentals, livestock and pets, both in agricultural and domestic settings. Many countries have phased out production and usage for almost 20 years. As a result, the global use is believed to ha…	Specification that "no critical uses were identified" to justify that no derogations are needed	YES	"The Conference of the Parties adopted the draft decision set out in document UNEP/POPS/COP.11/12, as orally amended, providing for the listing of methoxychlor in Annex A to the Convention without specific exemptions." p.16 Conference of Paries report
Dechlorane Plus	2023	Industrial use	PBT	Legacy spare parts in Motor vehicle covering all land-based vehicles	NO	NO	NO	NO	To use articles until their end of life	0	Time needed for transition	"A need for time-limited exemptions for production and use in legacy spare parts to allow for repair of existing articles/ products with long life-times including: 1) motor vehicles covering all land-based vehicles (e.g., cars, motorcycles, agricultural and construction vehicles and industrial trucks), 2) industrial machines for use in agriculture- and construction, 3) marine, garden and outdoor …	Mention of movement towards sustainable development in the risk management evaluation report	YES	"During the ensuing discussion, there was general support for the recommendation to list Dechlorane Plus in Annex A to the Convention with specific exemptions, although many representatives also acknowledged the need for further discussion on the exemptions, including their time frames." p.16 Conference of PArties report	Derogation to allow the use of spare parts to repairs article with long life-time
Dechlorane Plus	2023	Industrial use	PBT	Legacy spare parts in Industrial machines for use in agriculture and construction	NO	NO	NO	NO	To use articles until their end of life	0	Time needed for transition	"A need for time-limited exemptions for production and use in legacy spare parts to allow for repair of existing articles/ products with long life-times including: 1) motor vehicles covering all land-based vehicles (e.g., cars, motorcycles, agricultural and construction vehicles and industrial trucks), 2) industrial machines for use in agriculture- and construction, 3) marine, garden and outdoor …	Mention of movement towards sustainable development in the risk management evaluation report	YES	"During the ensuing discussion, there was general support for the recommendation to list Dechlorane Plus in Annex A to the Convention with specific exemptions, although many representatives also acknowledged the need for further discussion on the exemptions, including their time frames." p.16 Conference of PArties report	Derogation to allow the use of spare parts to repairs article with long life-time
Dechlorane Plus	2023	Industrial use	PBT	Legacy spare parts in Marine, garden and outdoor power equipment including forestry machinery	NO	NO	NO	NO	To use articles until their end of life	0	Time needed for transition	"A need for time-limited exemptions for production and use in legacy spare parts to allow for repair of existing articles/ products with long life-times including: 1) motor vehicles covering all land-based vehicles (e.g., cars, motorcycles, agricultural and construction vehicles and industrial trucks), 2) industrial machines for use in agriculture- and construction, 3) marine, garden and outdoor …	Mention of movement towards sustainable development in the risk management evaluation report	YES	"During the ensuing discussion, there was general support for the recommendation to list Dechlorane Plus in Annex A to the Convention with specific exemptions, although many representatives also acknowledged the need for further discussion on the exemptions, including their time frames." p.16 Conference of PArties report	Derogation to allow the use of spare parts to repairs article with long life-time
Dechlorane Plus	2023	Industrial use	PBT	Legacy spare parts in Aerospace and defence applications inclduing aircraft engine fan case rubstrip products	NO	NO	NO	NO	To use articles until their end of life	0	Time needed for transition	"A need for time-limited exemptions for production and use in legacy spare parts to allow for repair of existing articles/ products with long life-times including: 1) motor vehicles covering all land-based vehicles (e.g., cars, motorcycles, agricultural and construction vehicles and industrial trucks), 2) industrial machines for use in agriculture- and construction, 3) marine, garden and outdoor …	Mention of movement towards sustainable development in the risk management evaluation report	YES	"During the ensuing discussion, there was general support for the recommendation to list Dechlorane Plus in Annex A to the Convention with specific exemptions, although many representatives also acknowledged the need for further discussion on the exemptions, including their time frames." p.16 Conference of PArties report	Derogation to allow the use of spare parts to repairs article with long life-time
Dechlorane Plus	2023	Industrial use	PBT	Legacy spare parts in medical imaging and radiotherapy devices	NO	NO	NO	NO	To use articles until their end of life	0	Time needed for transition	"A need for time-limited exemptions for production and use in legacy spare parts to allow for repair of existing articles/ products with long life-times including: 1) motor vehicles covering all land-based vehicles (e.g., cars, motorcycles, agricultural and construction vehicles and industrial trucks), 2) industrial machines for use in agriculture- and construction, 3) marine, garden and outdoor …	Mention of movement towards sustainable development in the risk management evaluation report	YES	"During the ensuing discussion, there was general support for the recommendation to list Dechlorane Plus in Annex A to the Convention with specific exemptions, although many representatives also acknowledged the need for further discussion on the exemptions, including their time frames." p.16 Conference of PArties report	Derogation to allow the use of spare parts to repairs article with long life-time
PFHxS	2021	Industrial use	PBT	No derogation	NA	NA	NA	NA	NA	NA	Alternatives available	"The regular assessment of alternatives to PFOS under the Stockholm Convention has revealed that alternativesare available for all potential applications which could also be relevant for PFHxS, its salts and related compounds.Alternatives include both fluorinated and non-fluorinated substances as well as alternative (non-chemical) technicalsolutions. Information on availability, accessibility and…	Suggest that alternatives to PFOS are also suitable for PFHxS	YES	"The Conference of the Parties Decides to amend part I of Annex A to the Stockholm Convention on Persistent Organic Pollutants to list therein PFHxS, its salts and PFHxS-related compounds without specific exemptions" Decision SC-10/13
UV-328	2023	Industrial use	PBT	Legacy spare parts in motor vehicles	NO	NO	NO	NO	To use articles until their end of life	0	Time needed for transition	"According to ACEA, the substitution of UV-328 in LSPs will not be feasible, in particular for vehicles, which are no longer in mass production or where the manufacturing of spare parts has ceased, and spare parts have been put on stock. A time-limited exemption for legacy spare parts could avoid unwanted impacts on manufacturers of spare parts and on the repairability of cars [...] Based on the …	Mention of potential risk of the preferred alternatives. Risk for regrettable substitution	YES	"During the ensuing discussion, there was general support for the recommendation to list UV-328 in Annex A to the Convention with specific exemptions, as recommended by the Persistent Organic Pollutants Review Committee." p.17 Conference of the Parties report	Derogation to allow the use of spare parts to repairs article with long life-time
UV-328	2023	Industrial use	PBT	Legacy spare parts in industrial machines	NO	NO	NO	NO	To use articles until their end of life	0	Time needed for transition	"According to ACEA, the substitution of UV-328 in LSPs will not be feasible, in particular for vehicles, which are no longer in mass production or where the manufacturing of spare parts has ceased, and spare parts have been put on stock. A time-limited exemption for legacy spare parts could avoid unwanted impacts on manufacturers of spare parts and on the repairability of cars [...] Based on the …	Mention of potential risk of the preferred alternatives. Risk for regrettable substitution	YES	"During the ensuing discussion, there was general support for the recommendation to list UV-328 in Annex A to the Convention with specific exemptions, as recommended by the Persistent Organic Pollutants Review Committee." p.17 Conference of the Parties report	Derogation to allow the use of spare parts to repairs article with long life-time

## Sheet: SI 1.2_REACH_Restriction
Table S1.2 – Main reasons for granting derogations under the REACH Restriction process (with quotes from SEAC)
Restriction dossier	Scope of restriction	Date of submission	Entry into force	Status	Concern	Proposed derogation	Recommended by SEAC	Necessity of technical function mentioned	Essentiality of use for health and safety mentioned	Criticality for society mentioned	Lack of suitable alternatives mentioned	Other reasons 1	Other reasons 2	Number of essential-use components mentioned	Wording of SEAC	Additional comments	EC Decision	Reasonning	General remarks
perfluorononan-1-oic acid (PFNA); nonadecafluorodecanoic acid (PFDA); henicosafluoroundecanoic acid (PFUnDA); tricosafluorododecanoic acid (PFDoDA); pentacosafluorotridecanoic acid (PFTrDA); heptacosafluorotetradecanoic acid (PFTDA); including their salts and precursors	1.Shall not be manufactured, used or placed on the market - as substances, - as constituents of other substances, - in a mixture 2. Articles or any parts thereof containing one of the substances shall not be placed on the market.	06/10/2017	25/02/2023	Commission decided	PBT equivalent	Manufacture of fluorochemicals with a perfluoro carbon chain equal to or shorter than 6 atoms. Derogation deleted in the revised opinion	NO	Not recommended by SEAC	Not recommended by SEAC	Not recommended by SEAC	Not recommended by SEAC	Not recommended by SEAC	Not recommended by SEAC	Not recommended by SEAC	"SEAC considers that under the present circumstances, considering technological advances and the impacts brought about by the inclusion of PFOA in the Stockholm Convention, this derogation is not justified." p-20 of supplementary opinion.	Considerable technology advancements happened since the publication of the first SEAC opinion. LC PFAS are no longer needed in the production of SC PFAS (with less than 6 carbons).	NA		ECHA (with RAC and SEAC) revised its opinion following a request for derogation sent to the Commission after the first version of the final opinion was sent. The changes are indicated in red. The date indicated the date the Commission received the supplementary opinion.
perfluorononan-1-oic acid (PFNA); nonadecafluorodecanoic acid (PFDA); henicosafluoroundecanoic acid (PFUnDA); tricosafluorododecanoic acid (PFDoDA); pentacosafluorotridecanoic acid (PFTrDA); heptacosafluorotetradecanoic acid (PFTDA); including their salts and precursors	1.Shall not be manufactured, used or placed on the market - as substances, - as constituents of other substances, - in a mixture 2. Articles or any parts thereof containing one of the substances shall not be placed on the market.	06/10/2017	25/02/2023	Commission decided	PBT equivalent	Substance use as intermediates. Limit of concentration of 10 ppm.	YES	NO	NO	NO	NO	Derogation for impurity levels	Derogation for impurity levels	0	"C9-C14 PFCAs, their salts and PFCAs-related substances: Considering that RAC finds appropriate to set up a concentration limit of 10 ppm for the level of C9-C14 PFCAs impurities present in C6 intermediates from the risk perspective, and that no negative socio-economic consequences relating to this limit have been identified by the ECHA based on the information gathered in a call for evidence, SE…	Emissions are believed to be almost non-existent if a substance is used as an intermediate (According to Article 18)	Same		ECHA (with RAC and SEAC) revised its opinion following a request for derogation sent to the Commission after the first version of the final opinion was sent. The changes are indicated in red. The date indicated the date the Commission received the supplementary opinion.
perfluorononan-1-oic acid (PFNA); nonadecafluorodecanoic acid (PFDA); henicosafluoroundecanoic acid (PFUnDA); tricosafluorododecanoic acid (PFDoDA); pentacosafluorotridecanoic acid (PFTrDA); heptacosafluorotetradecanoic acid (PFTDA); including their salts and precursors	1.Shall not be manufactured, used or placed on the market - as substances, - as constituents of other substances, - in a mixture 2. Articles or any parts thereof containing one of the substances shall not be placed on the market.	06/10/2017	25/02/2023	Commission decided	PBT equivalent	Articles placed on the market before 18 months from entry into force of the restriction.	YES	NO	NO	NO	NO	Practicality and enforceability reasons	Practicality and enforceability reasons	0	"Justifications for this derogation relate to practicalities and enforcement. Firstly, it would be extremely difficult for the seller to know whether or not a used article contains C9-C14 PFCAs. If second-hand articles were included in the scope of the restriction, a second-hand store may choose not to sell some textile articles in order not to violate the restriction. Secondly, enforcement would…	Practicalities and enforcement.	Same		ECHA (with RAC and SEAC) revised its opinion following a request for derogation sent to the Commission after the first version of the final opinion was sent. The changes are indicated in red. The date indicated the date the Commission received the supplementary opinion.
perfluorononan-1-oic acid (PFNA); nonadecafluorodecanoic acid (PFDA); henicosafluoroundecanoic acid (PFUnDA); tricosafluorododecanoic acid (PFDoDA); pentacosafluorotridecanoic acid (PFTrDA); heptacosafluorotetradecanoic acid (PFTDA); including their salts and precursors	1.Shall not be manufactured, used or placed on the market - as substances, - as constituents of other substances, - in a mixture 2. Articles or any parts thereof containing one of the substances shall not be placed on the market.	06/10/2017	25/02/2023	Commission decided	PBT equivalent	Same uses already exempted in the restriction on PFOA.	YES	NO	NO	NO	NO	Already regulated elsewhere	Already regulated elsewhere	0	"[...] To avoid that the proposed C9-C14 PFCA restriction undermines the uses exempted under the PFOA restriction, SEAC agrees that the proposed restriction would include for these uses the same exemptions already agreed by the PFOA restriction. According to Dossier Submitter and supported by RAC there is no indication that the negative environmental impact of using C9-C14 PFCA should be consider…	To avoid undermining the uses exempted in the restriction on PFOA.	Same		ECHA (with RAC and SEAC) revised its opinion following a request for derogation sent to the Commission after the first version of the final opinion was sent. The changes are indicated in red. The date indicated the date the Commission received the supplementary opinion.
perfluorononan-1-oic acid (PFNA); nonadecafluorodecanoic acid (PFDA); henicosafluoroundecanoic acid (PFUnDA); tricosafluorododecanoic acid (PFDoDA); pentacosafluorotridecanoic acid (PFTrDA); heptacosafluorotetradecanoic acid (PFTDA); including their salts and precursors	1.Shall not be manufactured, used or placed on the market - as substances, - as constituents of other substances, - in a mixture 2. Articles or any parts thereof containing one of the substances shall not be placed on the market.	06/10/2017	25/02/2023	Commission decided	PBT equivalent	Can coatings for pressurised metered-dose inhalers, until seven years after the entry into force of the restriction	YES	NO	YES	NO	NO	Estimated negligible release/exposure/risk	Function needed for health or safety	1	"SEAC notes the small quantity involved and RAC’s support for the derogation, and agrees that, taking into consideration the high benefits in terms of human health, the time limited derogation of seven years is justified." - p. 53 of original opinion	Derogation granted following a request by industry. SEAC agreed to grant an examption as the use represent a very high benefit for human health and only very small quantity of the substance is involved.	Same		ECHA (with RAC and SEAC) revised its opinion following a request for derogation sent to the Commission after the first version of the final opinion was sent. The changes are indicated in red. The date indicated the date the Commission received the supplementary opinion.
perfluorononan-1-oic acid (PFNA); nonadecafluorodecanoic acid (PFDA); henicosafluoroundecanoic acid (PFUnDA); tricosafluorododecanoic acid (PFDoDA); pentacosafluorotridecanoic acid (PFTrDA); heptacosafluorotetradecanoic acid (PFTDA); including their salts and precursors	1.Shall not be manufactured, used or placed on the market - as substances, - as constituents of other substances, - in a mixture 2. Articles or any parts thereof containing one of the substances shall not be placed on the market.	06/10/2017	25/02/2023	Commission decided	PBT equivalent	Semiconductors either on their own, or in semi-finished and finished equipment are not restricted in their placing on the market before 31 December 2023	YES	NO	NO	NO	YES	Time needed for transition	Time needed for transition	1	"One company (#1895 and #387), already identified by the Dossier Submitter in the restriction dossier, imports C9-C14 PFCAs in a small number of imported semiconductors and semi- finished electronic equipment containing semiconductors. This company requested a longer transitional period until end of 2023 for semiconductors on their own and for semiconductors incorporated into finished and semi-fi…	The derogation covered already produced articles. SEAC granted the derogation as the company has shown good substitution activities since 2005. Stated that semi-conductors complying with the restriction will be available on the market.	Same		ECHA (with RAC and SEAC) revised its opinion following a request for derogation sent to the Commission after the first version of the final opinion was sent. The changes are indicated in red. The date indicated the date the Commission received the supplementary opinion.
perfluorononan-1-oic acid (PFNA); nonadecafluorodecanoic acid (PFDA); henicosafluoroundecanoic acid (PFUnDA); tricosafluorododecanoic acid (PFDoDA); pentacosafluorotridecanoic acid (PFTrDA); heptacosafluorotetradecanoic acid (PFTDA); including their salts and precursors	1.Shall not be manufactured, used or placed on the market - as substances, - as constituents of other substances, - in a mixture 2. Articles or any parts thereof containing one of the substances shall not be placed on the market.	06/10/2017	25/02/2023	Commission decided	PBT equivalent	Semiconductors used in spare or replacement parts for finished electronic equipment placed on the market before 31 December 2023 are not restricted in their placing on the market before 31 December 2030	YES	NO	NO	NO	YES	Time needed for transition	Time needed for transition	1	"One company (#1895 and #387), already identified by the Dossier Submitter in the restriction dossier, imports C9-C14 PFCAs in a small number of imported semiconductors and semi- finished electronic equipment containing semiconductors. This company requested a longer transitional period until end of 2023 for semiconductors on their own and for semiconductors incorporated into finished and semi-fi…	The derogation covered already produced articles. SEAC granted the derogation as the company has shown good substitution activities since 2005. Stated that semi-conductors complying with the restriction will be available on the market.	Same		ECHA (with RAC and SEAC) revised its opinion following a request for derogation sent to the Commission after the first version of the final opinion was sent. The changes are indicated in red. The date indicated the date the Commission received the supplementary opinion.
perfluorononan-1-oic acid (PFNA); nonadecafluorodecanoic acid (PFDA); henicosafluoroundecanoic acid (PFUnDA); tricosafluorododecanoic acid (PFDoDA); pentacosafluorotridecanoic acid (PFTrDA); heptacosafluorotetradecanoic acid (PFTDA); including their salts and precursors	1.Shall not be manufactured, used or placed on the market - as substances, - as constituents of other substances, - in a mixture 2. Articles or any parts thereof containing one of the substances shall not be placed on the market.	06/10/2017	25/02/2023	Commission decided	PBT equivalent	Concentration limit in fluoropolymers containing perfluoropropoxy-groups and perfluoromethoxy-groups and used in PTFE fine powders, fluoroelastomers and aqueous dispersions is higher (400 ppb instead of 25ppb). Impurities in fluoroplastics and fluoroelastomers that contain certain perfluoroalkoxy groups (limit up to 100 ppb, 36 months after entry into force)	YES	NO	YES	NO	YES	Derogation for impurity levels	Time needed for transition	2	"SEAC agrees that the derogation proposed by the ECHA is justified and proportionate from a socio-economic point of view based on the information provided in the call for evidence and the ECHA technical report. However, SEAC notes that the socio-economic benefits and costs of the derogation are both very uncertain due to the limited information available and that it is not possible for SEAC to ve…	Derogation is to avoid impacting the manufacture of fluoropolymers. Transitional period to give them the time to reformulate the mixtures. Fluoropolymers are used in critical applications (e.g. healthcare, safety in aviation, engine / fuels systems), stopping their uses could have a huge impact on society.	Same		ECHA (with RAC and SEAC) revised its opinion following a request for derogation sent to the Commission after the first version of the final opinion was sent. The changes are indicated in red. The date indicated the date the Commission received the supplementary opinion.
perfluorononan-1-oic acid (PFNA); nonadecafluorodecanoic acid (PFDA); henicosafluoroundecanoic acid (PFUnDA); tricosafluorododecanoic acid (PFDoDA); pentacosafluorotridecanoic acid (PFTrDA); heptacosafluorotetradecanoic acid (PFTDA); including their salts and precursors	1.Shall not be manufactured, used or placed on the market - as substances, - as constituents of other substances, - in a mixture 2. Articles or any parts thereof containing one of the substances shall not be placed on the market.	06/10/2017	25/02/2023	Commission decided	PBT equivalent	Impurities in PTFE micro powder. Concentration limit up to 1000 ppb until up to 36 months after the entry into force	YES	NO	NO	NO	YES	Derogation for impurity levels	Time needed for transition	1	"SEAC agrees that the derogations proposed by ECHA are justified and proportionate from a socio-economic point of view based on the information provided in the call for evidence and the ECHA technical report. One major manufacturer reports that, given the variability in impurities concentrations, a concentration limit of 2 000 ppb should be granted for the sum of C9-C14 PFCAs, but since other sta…	Derogation to provide time to the supply chain to use an alternative technology which complies with the restriction.	Same		ECHA (with RAC and SEAC) revised its opinion following a request for derogation sent to the Commission after the first version of the final opinion was sent. The changes are indicated in red. The date indicated the date the Commission received the supplementary opinion.
perfluorononan-1-oic acid (PFNA); nonadecafluorodecanoic acid (PFDA); henicosafluoroundecanoic acid (PFUnDA); tricosafluorododecanoic acid (PFDoDA); pentacosafluorotridecanoic acid (PFTrDA); heptacosafluorotetradecanoic acid (PFTDA); including their salts and precursors	1.Shall not be manufactured, used or placed on the market - as substances, - as constituents of other substances, - in a mixture 2. Articles or any parts thereof containing one of the substances shall not be placed on the market.	06/10/2017	25/02/2023	Commission decided	PBT equivalent	Recycled materials	NO	Not recommended by SEAC	Not recommended by SEAC	Not recommended by SEAC	Not recommended by SEAC	Not recommended by SEAC	Not recommended by SEAC	Not recommended by SEAC	"[...] SEAC concludes that an exemption is not needed as most probably the proposed restriction will not affect recycled materials at all. SEAC notes that no comments from the recycling sector during the two following Public Consultations were received." - p. 56-57 of original opinion	Derogation not needed as it is unlikely that the restriction would affect the recylcing sector.	NA		ECHA (with RAC and SEAC) revised its opinion following a request for derogation sent to the Commission after the first version of the final opinion was sent. The changes are indicated in red. The date indicated the date the Commission received the supplementary opinion.
Polycyclic-aromatic hydrocarbons (PAH)	Granules and mulches as infill material are characterised as mixtures. To ensure that no granules and mulches are placed on the market with such high PAH concentrations, a lower limit needs to be set.	20/07/2018	10/08/2022	Commission decided	CMR	Granules and mulches on the market for use as infill material in synthetic turf pitches and in loose form at the time of the entry into force.	YES	NO	NO	NO	NO	To use articles until their end of life	Time needed for transition	0	"The proposed transitional period [of 1 year] should therefore allow a limited but reasonable period to eliminate stock produced prior to entry into force (e.g. using or selling off). ELT-derived granule manufacturers should also be allowed time to implement measures in order to guarantee compliance (e.g. preproduction selection techniques)." p-42	Practicalities of the enforcement.	Same
Lead and its compounds in shots for shooting in wetlands	Restriction on the use of lead shots over wetlands.	12/04/2017	15/02/2023	Commission decided	STOT RE Cat. 1 (Neurotoxic); Acute and Chronic toxic to aquatic life	No derogation	No derogation	No derogation	No derogation	No derogation	No derogation	No derogation	No derogation	No derogation	NA	NA	Same
Substances in tattoo inks and permanent make up	Restricting the placing on the market of certain chemicals in tattoo inks and permanent make-up.	06/10/2017	04/01/2022	Commission decided	CMR, skin sensitiser/irritant/corrosive, and eye irritant/damaging	Substance carcinogenic only by inhalation and in gaseous form at room temperature (except formaldehyde)	YES	NO	NO	NO	NO	Estimated negligible release/exposure/risk	Estimated negligible release/exposure/risk	0	"SEAC notes the proposal by the Dossier Submitter to exempt substances classified for carcinogenicity via inhalation exposure only as well as substances that are in gaseous state at ambient temperature as they are not used in tattoo inks and their inclusion in the scope of the restriction would lead to increased testing costs. SEAC notes RAC’s support to exempt carcinogens classified only for inh…	Derogation as the risk linked to these substance is negligible + it would increase the testing costs	Same
Substances in tattoo inks and permanent make up	Restricting the placing on the market of certain chemicals in tattoo inks and permanent make-up.	06/10/2017	04/01/2022	Commission decided	CMR, skin sensitiser/irritant/corrosive, and eye irritant/damaging	Derogation of two years for Pigment green 7 and pigment blue 15:3	YES	NO	NO	NO	YES	Time needed for transition	NO	1	"[...] Taking all information into account SEAC recommends a time- limited derogation of two years for Pigment Green 7 and Pigment Blue 15:3, allowing tattoo ink manufacturers sufficient time to reformulate. SEAC bases this recommendation on the finding that during the public consultations some evidence was provided on the time needed to reformulate,60 a relatively high percentage of use of these…	Derogation to provide enough time to switch to an alternative. RAC and SEAC are concerned about potentially more hazardous alternatives for use as green and blue pigments.	Same
Substances in tattoo inks and permanent make up	Restricting the placing on the market of certain chemicals in tattoo inks and permanent make-up.	06/10/2017	04/01/2022	Commission decided	CMR, skin sensitiser/irritant/corrosive, and eye irritant/damaging	List of 19 pigments proposed by dossier submitter	NO	Not recommended by SEAC	Not recommended by SEAC	Not recommended by SEAC	Not recommended by SEAC	Not recommended by SEAC	Not recommended by SEAC	Not recommended by SEAC	"SEAC finds that there is limited socio-economic information and argumentation to support a derogation of the remaining 19 pigments in Supplementary Table B (see Table 5 of the Background Document). SEAC takes note of the fact that the tattoo industry could not participate in the process under the CPR to provide relevant information on safe use to qualify for an exception of inclusion on Annex II…	SEAC assessed that not enough information was available on socio-economic impacts and too many uncertainties on the risk to grant a derogation. Plus, comments received during public consultation indicated that alternatives are available for all pigments.	NA
Diisocyanates	Restriction on placing on the market or use of substance or mixture in which the cumulative concentration diisocyanates is greater than 0,1% by weight.	07/10/2016	24/08/2023	Commission decided	Respiratory Sensitiser 1	Medical devices	NO	Not recommended by SEAC	Not recommended by SEAC	Not recommended by SEAC	Not recommended by SEAC	Not recommended by SEAC	Not recommended by SEAC	Not recommended by SEAC	"[...] Overall SEAC does not have enough information to support a derogation on medical devices containing diisocyanates. However, SEAC highlights that potential undesirable effects of non- derogation might also be substantial, given that use of alternative medical devices (e.g. braces) may have other potential disbenefits (e.g. increased treatment and revalidation period and discomfort)." - p.51	Not enough information available to support the need for a derogation in medical devices.	No derogations		SEAC still highlights that potential undesirable effects of non- derogation might also be substantial, given that use of alternative medical devices (e.g. braces) may have other potential disbenefits
(3,3,4,4,5,5,6,6,7,7,8,8,8-tridecafluorooctyl)silanetriol and any of its mono-, di- or tri-O-(alkyl) derivatives	A restriction covering use of a combination of perfluorinated silanes and one or more organic solvents in sprays used for the general public. A restriction does create some practical challenges as toxicity is caused by the hydrolysed analogues of perfluorooctyl trilalkoxysilanes (mono hydrolysed, di hydrolysed and fully hydrolysed) which, in theory, may be formed from different parent compounds. …	02/10/2015	02/01/2021	Commission decided	Acute toxicity to lungs	No derogation	No derogation	No derogation	No derogation	No derogation	No derogation	No derogation	No derogation	No derogation	NA	NA	Same
Mercury	Placing on the market of measuring devices containing or using Mercury	15/06/2010	10/04/2014	Commission decided	PBT equivalent	Sphygmomanometers to be used (i) in epidemiological studies which are on-going at entry into force; (ii) as reference standards in clinical validation studies of mercury-free sphygmomanometers.	YES	NO	NO	NO	YES	NO	NO	1	"SEAC notes that the two derogations for use of sphygmomanometers (i) in on-going epidemiological studies and (ii) as reference standard for validation of mercury-free devices are without a time-limit. To SEAC’s opinion this seems to be acceptable for the following reasons: (i) the derogation for on-going epidemiological studies is time-limited by nature, as it is covering only studies that are o…	No time for specified for the derogation as epidemiological studies are time-limited "by nature" + no alternatives identified for the use as reference standards at the time of the opinion.	Same	Additionally, the EC decision prolonges the time in which the following articles may be placed on the market for industrial and professional use until 10 April 2014: barometers, hygrometers, manometers, sphygmomanometers, strain gauges to be used with plethysmographs, tensiometers, thermometers and other non-electrical thermometric applications, mercury pycnometers, mercury metering devices for d…
Mercury	Placing on the market of measuring devices containing or using Mercury	15/06/2010	10/04/2014	Commission decided	PBT equivalent	Thermometers exclusively intended to perform tests according to standards that require the use of mercury thermometers until 5 years after the entry into force	YES	NO	NO	NO	YES	Time needed for transition	NO	1	"It is concluded that technically feasible alternatives are available for all applications, with the exception of: A) thermometers used for testing according to analysis standards that prescribe mercury thermometers, because some time is needed to amend those standards; and B) mercury triple point cells because mercury is needed as a reference point in the 1990 International Temperature Scale. Th…	Alternatives available but time is needed to implement them in the market.	Same	Additionally, the EC decision prolonges the time in which the following articles may be placed on the market for industrial and professional use until 10 April 2014: barometers, hygrometers, manometers, sphygmomanometers, strain gauges to be used with plethysmographs, tensiometers, thermometers and other non-electrical thermometric applications, mercury pycnometers, mercury metering devices for d…
Mercury	Placing on the market of measuring devices containing or using Mercury	15/06/2010	10/04/2014	Commission decided	PBT equivalent	Mercury triple point cells that are used for the calibration of platinum resistance thermometers	YES	NO	NO	NO	YES	Other	Other	1	It is concluded that technically feasible alternatives are available for all applications, with the exception of:_x000D_ A) thermometers used for testing according to analysis standards that prescribe mercury thermometers, because some time is needed to amend those standards; and_x000D_ B) mercury triple point cells because mercury is needed as a reference point in the 1990 International Temperat…	Mercury is needed as a reference point in the 1990 International Temperature Scale	Same	Additionally, the EC decision prolonges the time in which the following articles may be placed on the market for industrial and professional use until 10 April 2014: barometers, hygrometers, manometers, sphygmomanometers, strain gauges to be used with plethysmographs, tensiometers, thermometers and other non-electrical thermometric applications, mercury pycnometers, mercury metering devices for d…
Mercury	Placing on the market of measuring devices containing or using Mercury	15/06/2010	10/04/2014	Commission decided	PBT equivalent	Measuring devices more than 50 years old on 3 October 2007	YES	NO	NO	YES	NO	Other	Other	1	"Also the general exemptions for devices, older than 50 years or for devices which are to be displayed in public exhibitions for cultural and historical purposes, are appropriate." - p.11	Cultural and historical purposes.	Same	Additionally, the EC decision prolonges the time in which the following articles may be placed on the market for industrial and professional use until 10 April 2014: barometers, hygrometers, manometers, sphygmomanometers, strain gauges to be used with plethysmographs, tensiometers, thermometers and other non-electrical thermometric applications, mercury pycnometers, mercury metering devices for d…
Mercury	Placing on the market of measuring devices containing or using Mercury	15/06/2010	10/04/2014	Commission decided	PBT equivalent	Measuring devices which are to be displayed in public exhibitions for cultural and historical purposes.	YES	NO	NO	YES	NO	Other	Other	1	Also the general exemptions for devices, older than 50 years or for devices which are to be displayed in public exhibitions for cultural and historical purposes, are appropriate. - p.11	Cultural and historical purposes.	Same	Additionally, the EC decision prolonges the time in which the following articles may be placed on the market for industrial and professional use until 10 April 2014: barometers, hygrometers, manometers, sphygmomanometers, strain gauges to be used with plethysmographs, tensiometers, thermometers and other non-electrical thermometric applications, mercury pycnometers, mercury metering devices for d…
perfluorooctanoic acid (PFOA), its salts and PFOA-related substances	Perfluorooctanoic acid (PFOA, CAS 335-67-1, EC 206-397-9), and any other linear or branched perfluoroheptyl derivative with the formula C7F15-X and any linear or branched perfluorooctyl derivative with the formula C8F17-X (where X=any group, including salts, other than F, Cl, Br), except those derivatives with the formula C8F17-SO2X&#39;, C8F17-C(=O)OH or C8F17-CF2-X&#39; (where X&#39;=any group,…	17/10/2014	04/07/2020	Commission decided	PBT and CMR	Latex printing inks	YES	NO	NO	NO	NO	To use articles until their end of life	Time needed for transition	0	"Comments submitted during the Public Consultation on the Annex XV dossier indicate that C8 perfluorinated chemicals are present in latex inks used in professional printers. This use only continues in printers that are no longer manufactured, and therefore a phase-out is already underway. There seems to be a clear decreasing trend in the amounts used and related emissions. The company manufacturi…	Printers using these inks are no longer manufactured and the inks are already on the way to be phased out. Derogation granted to avoid the cost of immediate replacement of all printers already in use at the date of entry into force.	Same
perfluorooctanoic acid (PFOA), its salts and PFOA-related substances	Perfluorooctanoic acid (PFOA, CAS 335-67-1, EC 206-397-9), and any other linear or branched perfluoroheptyl derivative with the formula C7F15-X and any linear or branched perfluorooctyl derivative with the formula C8F17-X (where X=any group, including salts, other than F, Cl, Br), except those derivatives with the formula C8F17-SO2X&#39;, C8F17-C(=O)OH or C8F17-CF2-X&#39; (where X&#39;=any group,…	17/10/2014	04/07/2020	Commission decided	PBT and CMR	Textiles for the protection of workers from risks to their health and safety	YES	NO	YES	NO	YES	Time needed for transition	NO	2	"Overall, given the critical human health / life protecting functions of the C8 chemicals, and the above consideration on cost and effectiveness of substitution by C6 chemicals, SEAC proposes an extended transitional period of 6 years after entry into force for textiles for the protection of workers from risks to their health and safety. This means that for example rain jackets (since they have n…	Derogation granted to give time for the development and adoption by the sector of cost-effective alternatives in all applications (alternatives based on SC PFAS available at the time of the restriction).	Same
perfluorooctanoic acid (PFOA), its salts and PFOA-related substances	Perfluorooctanoic acid (PFOA, CAS 335-67-1, EC 206-397-9), and any other linear or branched perfluoroheptyl derivative with the formula C7F15-X and any linear or branched perfluorooctyl derivative with the formula C8F17-X (where X=any group, including salts, other than F, Cl, Br), except those derivatives with the formula C8F17-SO2X&#39;, C8F17-C(=O)OH or C8F17-CF2-X&#39; (where X&#39;=any group,…	17/10/2014	04/07/2020	Commission decided	PBT and CMR	Membranes intended for medical textiles, filtration in water treatment, production processes, and effluent treatment	YES	NO	YES	NO	YES	Time needed for transition	NO	2	"This group includes very different article types with varying social value. SEAC considers that different approaches need to be taken with regard to the different article types. SEAC does not have in-depth information per article type but prefers to allow a longer implementation period for certain article types where uses could be critical for the protection of human health and the environment, …	Derogation granted to give time for the development and adoption by the sector of cost-effective alternatives in all applications (alternatives based on SC PFAS available at the time of the restriction).	Same		In its opinion, SEAC highlights that the applications covered by the derogation are broad and would necessitate different approaches according to the type of articles.
perfluorooctanoic acid (PFOA), its salts and PFOA-related substances	Perfluorooctanoic acid (PFOA, CAS 335-67-1, EC 206-397-9), and any other linear or branched perfluoroheptyl derivative with the formula C7F15-X and any linear or branched perfluorooctyl derivative with the formula C8F17-X (where X=any group, including salts, other than F, Cl, Br), except those derivatives with the formula C8F17-SO2X&#39;, C8F17-C(=O)OH or C8F17-CF2-X&#39; (where X&#39;=any group,…	17/10/2014	04/07/2020	Commission decided	PBT and CMR	Non-implantable medical devices (except wheelchairs and dental treatment chairs)	YES	YES	YES	NO	YES	NO	NO	3	SEAC further considers that an extended transitional period of 15 years seems to be necessary for non- implantable medical devices in order to avoid the situation that some critical applications might not remain available to the healthcare sector. This excludes wheelchairs and dental treatment chairs identified by SEAC as potential applications in which uses of PFOA and PFOA-related substance are…	Derogation in order to avoid the situation that some critical applications might not remain available to the healthcare sector. The derogation does not apply to wheelchairs and dental treatment chairs as the use of PFOA is not related to the safety of the patient or the caregiver.	Same
perfluorooctanoic acid (PFOA), its salts and PFOA-related substances	Perfluorooctanoic acid (PFOA, CAS 335-67-1, EC 206-397-9), and any other linear or branched perfluoroheptyl derivative with the formula C7F15-X and any linear or branched perfluorooctyl derivative with the formula C8F17-X (where X=any group, including salts, other than F, Cl, Br), except those derivatives with the formula C8F17-SO2X&#39;, C8F17-C(=O)OH or C8F17-CF2-X&#39; (where X&#39;=any group,…	17/10/2014	04/07/2020	Commission decided	PBT and CMR	Pulsed plasma nano-coating produced using conditions that minimise emissions to the environment	YES	NO	NO	NO	YES	Estimated negligible release/exposure/risk	Time needed for transition	1	"A company applying coating for smartphone manufacturers requested during the Public Consultation on the Annex XV dossier a derogation for 3 years for pulsed plasma nano- coating in order to be able to move to an alternative C6 chemical. During the Public Consultation on the SEAC draft opinion this stakeholder announced that the transition would take longer than initially foreseen, and an extensi…	Derogation granted to a company to provide them enough time to implement their alternatives. Derogation granted as emissions related to this particular use are low compared to other uses.	Same
perfluorooctanoic acid (PFOA), its salts and PFOA-related substances	Perfluorooctanoic acid (PFOA, CAS 335-67-1, EC 206-397-9), and any other linear or branched perfluoroheptyl derivative with the formula C7F15-X and any linear or branched perfluorooctyl derivative with the formula C8F17-X (where X=any group, including salts, other than F, Cl, Br), except those derivatives with the formula C8F17-SO2X&#39;, C8F17-C(=O)OH or C8F17-CF2-X&#39; (where X&#39;=any group,…	17/10/2014	04/07/2020	Commission decided	PBT and CMR	Perfluorooctane sulfonic acid and ist derivatives (PFOS) covered by the Regulation (EC) No 850/2004	YES	NO	NO	NO	NO	Already regulated elsewhere	Already regulated elsewhere	0	By way of derogation, paragraphs 1 and 2 shall not apply to Perfluorooctane sulfonic acid and its derivatives (PFOS) covered by the Regulation (EC) No 850/2004.	Substances already covered by another restriction.	Same
perfluorooctanoic acid (PFOA), its salts and PFOA-related substances	Perfluorooctanoic acid (PFOA, CAS 335-67-1, EC 206-397-9), and any other linear or branched perfluoroheptyl derivative with the formula C7F15-X and any linear or branched perfluorooctyl derivative with the formula C8F17-X (where X=any group, including salts, other than F, Cl, Br), except those derivatives with the formula C8F17-SO2X&#39;, C8F17-C(=O)OH or C8F17-CF2-X&#39; (where X&#39;=any group,…	17/10/2014	04/07/2020	Commission decided	PBT and CMR	Transported isolated intermediates where the conditions in Article 18(4) are met	YES	NO	NO	NO	NO	Other	Other	0	"It is a key prerequisite for the practicality and proportionality of the restriction that the possibility to manufacture and use C6 alternatives to C8 chemistry will not be jeopardised. It was confirmed during the Public Consultation on the Annex XV dossier that under the scope originally proposed by the Dossier Submitter this condition would not be fulfilled. For that reason, the Dossier Submit…	Derogation to ensure that the manufacture of the manufacture of C6 fluorochemicals is not impacted by the restriction.	Same
perfluorooctanoic acid (PFOA), its salts and PFOA-related substances	Perfluorooctanoic acid (PFOA, CAS 335-67-1, EC 206-397-9), and any other linear or branched perfluoroheptyl derivative with the formula C7F15-X and any linear or branched perfluorooctyl derivative with the formula C8F17-X (where X=any group, including salts, other than F, Cl, Br), except those derivatives with the formula C8F17-SO2X&#39;, C8F17-C(=O)OH or C8F17-CF2-X&#39; (where X&#39;=any group,…	17/10/2014	04/07/2020	Commission decided	PBT and CMR	The production, placing on the market and use of substances and mixtures [...] for mixtures used in semiconductor photolithography processes and etching processes of compound semiconductors	YES	NO	NO	NO	NO	Costs outweight the benefits	Time needed for transition	0	"Requests for derogating production equipment used in the manufacture of semiconductors (in which parts are made with fluoropolymers) were also received during the Public Consultation. Given the complexity of supply chains for this equipment, the low PFOA content (around 10 kg for the whole industry sector according to industry), and high potential costs for early equipment adaptation or replacem…	Derogation provided to avoid the high potential costs for early equipment adaptation or replacement. Plus, the emissions of PFOA are believed to be low compared to other uses.	Same
perfluorooctanoic acid (PFOA), its salts and PFOA-related substances	Perfluorooctanoic acid (PFOA, CAS 335-67-1, EC 206-397-9), and any other linear or branched perfluoroheptyl derivative with the formula C7F15-X and any linear or branched perfluorooctyl derivative with the formula C8F17-X (where X=any group, including salts, other than F, Cl, Br), except those derivatives with the formula C8F17-SO2X&#39;, C8F17-C(=O)OH or C8F17-CF2-X&#39; (where X&#39;=any group,…	17/10/2014	04/07/2020	Commission decided	PBT and CMR	the use of firefighting foams already placed on the market on date of entry into force, even when subsequently mixed with foams placed on the market after date of entry into force	YES	NO	NO	NO	NO	To use articles until their end of life	Costs outweight the benefits	0	"SEAC proposes to derogate firefighting foams already placed on the market before the entry into force of the restriction, because replacement of all foams containing PFOA or PFOA-related substances will incur high costs over a relatively short period. SEAC does not have quantitative information on the costs expected partly because cost information submitted during the Public Consultations was ba…	Replacement of all firefighting foams already in place in the market before the date of entry into force would incur high costs over a relatively short period.	No derogations	The Commission decided against a transitional period of 20 years with a concentration limit of 1000 ppb
perfluorooctanoic acid (PFOA), its salts and PFOA-related substances	Perfluorooctanoic acid (PFOA, CAS 335-67-1, EC 206-397-9), and any other linear or branched perfluoroheptyl derivative with the formula C7F15-X and any linear or branched perfluorooctyl derivative with the formula C8F17-X (where X=any group, including salts, other than F, Cl, Br), except those derivatives with the formula C8F17-SO2X&#39;, C8F17-C(=O)OH or C8F17-CF2-X&#39; (where X&#39;=any group,…	17/10/2014	04/07/2020	Commission decided	PBT and CMR	placing on the market and use of firefighting foam concentrates containing PFOA or its salts or one or more PFOA-related substances [...] as constituents of other substances or components of a mixture in an individual concentration of less than or equal to 1000 ppb	YES	NO	NO	NO	NO	To use articles until their end of life	Other	0	"As communicated by industrial stakeholders during the Public Consultations, significant and defined volume of firefighting foams is kept stored on industrial sites to supply mandatorily required fixed installed fire protection systems or as an emergency stock in moveable large volume containments (trailers, skids, etc.). Any consumption of that stored volume must be restored to the required mini…	Derogation granted to be consistent with the derogation for firefighting foams already in place in the market at the date of entry into force,	No derogations	The Commission decided against a transitional period of 20 years with a concentration limit of 1000 ppb
perfluorooctanoic acid (PFOA), its salts and PFOA-related substances	Perfluorooctanoic acid (PFOA, CAS 335-67-1, EC 206-397-9), and any other linear or branched perfluoroheptyl derivative with the formula C7F15-X and any linear or branched perfluorooctyl derivative with the formula C8F17-X (where X=any group, including salts, other than F, Cl, Br), except those derivatives with the formula C8F17-SO2X&#39;, C8F17-C(=O)OH or C8F17-CF2-X&#39; (where X&#39;=any group,…	17/10/2014	04/07/2020	Commission decided	PBT and CMR	the placing on the market of second- hand articles for which an end-use in the European Union before the restriction becomes effective can be demonstrated	YES	NO	NO	NO	NO	Practicality and enforceability reasons	Other	0	"SEAC agrees that the derogation for recycling and second-hand articles is justified, given that: - A restriction on recycling could create costs and difficulties in managing waste flows to separate contaminated and non-contaminated waste, for instance for paper and textile. - Information available is not sufficient to determine a suitable concentration limit for recycled materials. - For several…	- restriction would not be effective in reducing emissions, since fluorochemicals are progressively washed-off during the use phase (textiles especially). - Articles with higher content of PFOA or PFOA-related substances are probably generally not recycled and the second-hand market is probably marginal or inexistent (e.g. professional protection equipment and professional textiles), and - The am…	Same	"articles placed on the market before 4 July 2020" which contain PFOA in a concentration higher than 25 ppb or a related substance in concentrations higher than 1000 ppb are derogated.
perfluorooctanoic acid (PFOA), its salts and PFOA-related substances	Perfluorooctanoic acid (PFOA, CAS 335-67-1, EC 206-397-9), and any other linear or branched perfluoroheptyl derivative with the formula C7F15-X and any linear or branched perfluorooctyl derivative with the formula C8F17-X (where X=any group, including salts, other than F, Cl, Br), except those derivatives with the formula C8F17-SO2X&#39;, C8F17-C(=O)OH or C8F17-CF2-X&#39; (where X&#39;=any group,…	17/10/2014	04/07/2020	Commission decided	PBT and CMR	the placing on the market of articles produced from recycled articles	YES	NO	NO	NO	NO	Practicality and enforceability reasons	Other	0	"SEAC agrees that the derogation for recycling and second-hand articles is justified, given that: - A restriction on recycling could create costs and difficulties in managing waste flows to separate contaminated and non-contaminated waste, for instance for paper and textile. - Information available is not sufficient to determine a suitable concentration limit for recycled materials. - For several…	- restriction would not be effective in reducing emissions, since fluorochemicals are progressively washed-off during the use phase (textiles especially). - Articles with higher content of PFOA or PFOA-related substances are probably generally not recycled and the second-hand market is probably marginal or inexistent (e.g. professional protection equipment and professional textiles), and - The am…	Same	"articles placed on the market before 4 July 2020" which contain PFOA in a concentration higher than 25 ppb or a related substance in concentrations higher than 1000 ppb are derogated.
perfluorooctanoic acid (PFOA), its salts and PFOA-related substances	Perfluorooctanoic acid (PFOA, CAS 335-67-1, EC 206-397-9), and any other linear or branched perfluoroheptyl derivative with the formula C7F15-X and any linear or branched perfluorooctyl derivative with the formula C8F17-X (where X=any group, including salts, other than F, Cl, Br), except those derivatives with the formula C8F17-SO2X&#39;, C8F17-C(=O)OH or C8F17-CF2-X&#39; (where X&#39;=any group,…	17/10/2014	04/07/2020	Commission decided	PBT and CMR	photographic coatings applied to films, papers or printing plates, nor to the manufacture, placing on the market and use of substances and mixtures needed to produce them	YES	NO	YES	NO	YES	Costs outweight the benefits	Costs outweight the benefits	2	"RAC proposed a derogation for this sector. This sector is responsible for a very low share of total emission of PFOA and PFOA-related substance. Information submitted by the sector tends to demonstrate that substitution is not technically feasible and there is a decline in the amounts used. On a cost-effectiveness basis, and also because some uses are related to important sectors in the society …	The emissions related to this use are rather low, there is a decline in the amount of PFOA used and some uses are important for health and safety (e.g. use for medical imaging in hospitals and by doctors).	Same
perfluorooctanoic acid (PFOA), its salts and PFOA-related substances	Perfluorooctanoic acid (PFOA, CAS 335-67-1, EC 206-397-9), and any other linear or branched perfluoroheptyl derivative with the formula C7F15-X and any linear or branched perfluorooctyl derivative with the formula C8F17-X (where X=any group, including salts, other than F, Cl, Br), except those derivatives with the formula C8F17-SO2X&#39;, C8F17-C(=O)OH or C8F17-CF2-X&#39; (where X&#39;=any group,…	17/10/2014	04/07/2020	Commission decided	PBT and CMR	the placing on the market of spare parts, if the spare parts are already produced at the date of entry into force, and the date of production can be demonstrated	YES	NO	NO	NO	NO	To use articles until their end of life	Costs outweight the benefits	0	"During the Public Consultation on the SEAC draft opinion, industry stakeholders requested extending the exemption for spare parts for automobiles included in the SEAC draft opinion to other kinds of spare parts (aviation, telecommunication, semiconductors, ICT industry). The concern relates to the possibility to place on the market and use in the EU spare parts already manufactured at the date o…	In absence of derogation, the spare parts would need to be destroyed which would represent an economic loss. Plus, the emissions during the use phase of the spare parts are believed to be low.	Same	"articles placed on the market before 4 July 2020" which contain PFOA in a concentration higher than 25 ppb or a related substance in concentrations higher than 1000 ppb are derogated.
perfluorooctanoic acid (PFOA), its salts and PFOA-related substances	Perfluorooctanoic acid (PFOA, CAS 335-67-1, EC 206-397-9), and any other linear or branched perfluoroheptyl derivative with the formula C7F15-X and any linear or branched perfluorooctyl derivative with the formula C8F17-X (where X=any group, including salts, other than F, Cl, Br), except those derivatives with the formula C8F17-SO2X&#39;, C8F17-C(=O)OH or C8F17-CF2-X&#39; (where X&#39;=any group,…	17/10/2014	04/07/2020	Commission decided	PBT and CMR	implantable medical devices as defined by Council Directive 93/42/EEC	YES	NO	NO	NO	NO	Costs outweight the benefits	Costs outweight the benefits	0	"In the specific case of implantable medical devices, a manufacturer requests a transitional period of 15 years. This request is supported by an SEA comparing the costs of non-using the devices with the avoided emissions. SEAC finds that even if all costs are not clearly justified and might include some overestimation, this SEA demonstrates that a shorter transitional period than requested would …	Derogation granted based on the high costs that not using the medical devices would represent.	Same
perfluorooctanoic acid (PFOA), its salts and PFOA-related substances	Perfluorooctanoic acid (PFOA, CAS 335-67-1, EC 206-397-9), and any other linear or branched perfluoroheptyl derivative with the formula C7F15-X and any linear or branched perfluorooctyl derivative with the formula C8F17-X (where X=any group, including salts, other than F, Cl, Br), except those derivatives with the formula C8F17-SO2X&#39;, C8F17-C(=O)OH or C8F17-CF2-X&#39; (where X&#39;=any group,…	17/10/2014	04/07/2020	Commission decided	PBT and CMR	the placing on the market of semiconductor manufacturing equipment	YES	NO	NO	NO	NO	Costs outweight the benefits	Costs outweight the benefits	0	"This sector is responsible for a very low share of total emission of PFOA and PFOA-related substances. The volume used in the sector is a very minor part of the total volume used in the EU (see Table 1 for an indicative picture) and the substance is reported to be used under strictly controlled conditions. Information submitted by the sector tends to demonstrate that substitution is at present n…	Derogation provided to avoid the high potential costs for early equipment adaptation or replacement. Plus, the emissions of PFOA are believed to be low compared to other uses.	Same
perfluorooctanoic acid (PFOA), its salts and PFOA-related substances	Perfluorooctanoic acid (PFOA, CAS 335-67-1, EC 206-397-9), and any other linear or branched perfluoroheptyl derivative with the formula C7F15-X and any linear or branched perfluorooctyl derivative with the formula C8F17-X (where X=any group, including salts, other than F, Cl, Br), except those derivatives with the formula C8F17-SO2X&#39;, C8F17-C(=O)OH or C8F17-CF2-X&#39; (where X&#39;=any group,…	17/10/2014	04/07/2020	Commission decided	PBT and CMR	Fluoropolymers manufactured without PFOA	NO	Not recommended by SEAC	Not recommended by SEAC	Not recommended by SEAC	Not recommended by SEAC	Not recommended by SEAC	Not recommended by SEAC	Not recommended by SEAC	"The fluorine chemical industry (FluoroCouncil) therefore requested an exemption for “fluoropolymers manufactured without PFOA”. They suggest that a certification scheme could be established by industry to guarantee along the supply chain that they use such fluoropolymers. However, given the lack of information available, SEAC cannot assess whether a certification scheme would work and how it cou…	Not enough information available to support the certification scheme as proposed by the industry. SEAC also regards that such derogation should be not necessary with the concentration limits suggested by RAC.	Same
perfluorooctanoic acid (PFOA), its salts and PFOA-related substances	Perfluorooctanoic acid (PFOA, CAS 335-67-1, EC 206-397-9), and any other linear or branched perfluoroheptyl derivative with the formula C7F15-X and any linear or branched perfluorooctyl derivative with the formula C8F17-X (where X=any group, including salts, other than F, Cl, Br), except those derivatives with the formula C8F17-SO2X&#39;, C8F17-C(=O)OH or C8F17-CF2-X&#39; (where X&#39;=any group,…	17/10/2014	04/07/2020	Commission decided	PBT and CMR	Electronical monitoring and control instruments used in industry (ROHS Category 9)	NO	Not recommended by SEAC	Not recommended by SEAC	Not recommended by SEAC	Not recommended by SEAC	Not recommended by SEAC	Not recommended by SEAC	Not recommended by SEAC	"During the public consultation on the SEAC draft opinion, a transitional period of 15 years for electrical monitoring and control instruments used in industry was requested. The concern was that since there is such a large number of different parts needed and since the supply chains are complex, it would be time-consuming to find out in which parts these substances will be found. SEAC notes that…	Derogation requested by a non-EU actor but not brought up by any EU actors. SEAC therefore believes that alternatives are already available and no derogation is needed.	Same
perfluorooctanoic acid (PFOA), its salts and PFOA-related substances	Perfluorooctanoic acid (PFOA, CAS 335-67-1, EC 206-397-9), and any other linear or branched perfluoroheptyl derivative with the formula C7F15-X and any linear or branched perfluorooctyl derivative with the formula C8F17-X (where X=any group, including salts, other than F, Cl, Br), except those derivatives with the formula C8F17-SO2X&#39;, C8F17-C(=O)OH or C8F17-CF2-X&#39; (where X&#39;=any group,…	17/10/2014	04/07/2020	Commission decided	PBT and CMR	Lithium ion battery technologies	NO	Not recommended by SEAC	Not recommended by SEAC	Not recommended by SEAC	Not recommended by SEAC	Not recommended by SEAC	Not recommended by SEAC	Not recommended by SEAC	"According to a stakeholder, fluoropolymers (Polyvinylidene Fluoride) are used in lithium ion battery technologies, and they may contain PFOA in concentrations higher than 25 pbb and there are no viable alternatives available. It is not clear to SEAC why fluoropolymers complying with the restriction or other materials are not suitable for this use even after the transitional period of 36 months. …	Not information available on the reason why alternatives complying with the restriction are not viable for this use.	Same
perfluorooctanoic acid (PFOA), its salts and PFOA-related substances	Perfluorooctanoic acid (PFOA, CAS 335-67-1, EC 206-397-9), and any other linear or branched perfluoroheptyl derivative with the formula C7F15-X and any linear or branched perfluorooctyl derivative with the formula C8F17-X (where X=any group, including salts, other than F, Cl, Br), except those derivatives with the formula C8F17-SO2X&#39;, C8F17-C(=O)OH or C8F17-CF2-X&#39; (where X&#39;=any group,…	17/10/2014	04/07/2020	Commission decided	PBT and CMR	Ski Waxes	NO	Not recommended by SEAC	Not recommended by SEAC	Not recommended by SEAC	Not recommended by SEAC	Not recommended by SEAC	Not recommended by SEAC	Not recommended by SEAC	"The socio-economic consequences of the proposed restriction if alternatives with the same performance are not available could be loss of profit for the EU manufacturer of waxes, and inequities during some international competitions (equity in EU-level competition would not be affected). This has to be weighed against the relatively high (direct) emissions to the environment of the manufacture an…	The transitional period of 36 months proposed in the restriction is seen as allowing stakeholders to seek agreements for international competitions if needed.	Same
perfluorooctanoic acid (PFOA), its salts and PFOA-related substances	Perfluorooctanoic acid (PFOA, CAS 335-67-1, EC 206-397-9), and any other linear or branched perfluoroheptyl derivative with the formula C7F15-X and any linear or branched perfluorooctyl derivative with the formula C8F17-X (where X=any group, including salts, other than F, Cl, Br), except those derivatives with the formula C8F17-SO2X&#39;, C8F17-C(=O)OH or C8F17-CF2-X&#39; (where X&#39;=any group,…	17/10/2014	04/07/2020	Commission decided	PBT and CMR	Paper industry (papers other than those coated with photographic film)	NO	Not recommended by SEAC	Not recommended by SEAC	Not recommended by SEAC	Not recommended by SEAC	Not recommended by SEAC	Not recommended by SEAC	Not recommended by SEAC	"The issues raised during the Public Consultations are linked to the possibility to continue using C6 alternatives, and the new thresholds are intended to allow a continued use (with some uncertainty since no information on the suitability of adapted thresholds for this sector was received in the Public Consultations16). SEAC proposes to extend the general transitional period of the restriction t…	SEAC proposes to extend the general transitional period of the restriction to 36 months, which should allow to the materials already in the supply chain to be used up. This period could also be used to find alternatives for possible specialty applications where there might not be suitable alternatives available yet.	Same
perfluorooctanoic acid (PFOA), its salts and PFOA-related substances	Perfluorooctanoic acid (PFOA, CAS 335-67-1, EC 206-397-9), and any other linear or branched perfluoroheptyl derivative with the formula C7F15-X and any linear or branched perfluorooctyl derivative with the formula C8F17-X (where X=any group, including salts, other than F, Cl, Br), except those derivatives with the formula C8F17-SO2X&#39;, C8F17-C(=O)OH or C8F17-CF2-X&#39; (where X&#39;=any group,…	17/10/2014	04/07/2020	Commission decided	PBT and CMR	Exported articles	NO	Not recommended by SEAC	Not recommended by SEAC	Not recommended by SEAC	Not recommended by SEAC	Not recommended by SEAC	Not recommended by SEAC	Not recommended by SEAC	"Some stakeholders raised concerns on the competitiveness of the European textile industry, especially technical textiles. According to the stakeholders, many European textile companies compete in a global market with Asian and South-American producers that would not need to comply with the proposed restriction. SEAC notes the concern, but available information does not allow assessing the potent…	Available information does not allow assessing the potential impacts on the industry exporting articles from the EU. Furthermore, for uses where substitution is considered more challenging at the moment, derogations are proposed covering also the production for exports.	Same
Octamethylcyclotetrasiloxane (D4); Decamethylcyclopentasiloxane (D5)	Shall not be placed on the market or used in concentrations equal to or greater than 0.1% by weight of each in personal care products that are washed off in normal use conditions. Personal care products shall be taken to mean any substance or mixture intended to be placed on contact with various external parts of the human body (epidermis, hair, nails, lips and external genital organs) or with th…	17/04/2015	31/01/2020	Commission decided	PBT and vPvB	No derogation	No derogation	No derogation	No derogation	No derogation	No derogation	No derogation	No derogation	No derogation	NA	NA	Same
Methanol	Shall not be placed on the market for supply to the general public: -as a constituent of windshield washing fluids in concentration equal to, or greater than 3.0% by weight, -as an additive to denaturated alcohol (methylated spirit, denaturated alcohol, brennspiritus) in concentrations equal to, or greater than 3.0% by weight. Member State may maintain any existing and more stringent restrictions…	16/01/2015	09/05/2018	Commission decided	Acute Toxicity	No derogation	No derogation	No derogation	No derogation	No derogation	No derogation	No derogation	No derogation	No derogation	NA	NA	Same
Inorganic ammonium salts	Cellulose insulation materials used in buildings.	15/01/2014	14/07/2018	Commission decided	Irritation via inhalation	Manufacture of insulation articles meant to be used outdoors	YES	NO	NO	NO	NO	Estimated negligible release/exposure/risk	Estimated negligible release/exposure/risk	0	"By way of derogation [...], mixtures of cellulose insulation treated with inorganic ammonium salts which are only used for the manufacture of cellulose insulation articles do not have to comply with the 3 ppmV (2.12 mg/m3) emission limit of ammonia where it can be shown that the article placed on the market or used has been tested and complies with paragraph 1."	Derogation proposed by RAC as the use of insulation articles meant to be outdoor. Therefore, the indoor exposure is unlikely, hence the risk linked to this particular use is negligible. SEAC did not comment on this derogation.	Same
Cadmium and its compounds in artist paints.	Artist paints	17/01/2014	NA	Commission decided	Chronic toxicity to hormones related organs	No derogation	No derogation	No derogation	No derogation	No derogation	No derogation	No derogation	No derogation	No derogation	NA	NA	Same		The restriction was not supported by RAC and SEAC as they believed that the use of cadminum in artist do not represent an unacceptable risk to human health and the environment. The Commission agreed and did not put a restriction into force.
4,4'-isopropylidenediphenol (Bisphenol A)	Thermal paper	17/01/2014	02/01/2020	Commission decided	Endocrine disruptor	No derogation	No derogation	No derogation	No derogation	No derogation	No derogation	No derogation	No derogation	No derogation	NA	NA	Same
1-methyl-2-pyrrolidone (NMP)	Manufacturing, and all industrial and professional uses of the substance, where workers’ exposure exceeds a level specified in the restriction.	09/08/2013	09/05/2020	Commission decided	CMR (Toxic to reproduction 1B)	Use in wire coating sector	YES	NO	NO	NO	NO	Costs outweight the benefits	Other	0	"Due to the uncertainty with regard to the economic feasibility it is not possible for SEAC to conclude on whether the costs are bearable or not for the whole wire coating industry and in particular for the individual companies of concern. SEAC therefore considers that for this use it might be justified to extend the deadline for implemention of required risk reduction measures" p.27	SEAC consider it is justified to grant a longer transitional period for this sector to avoid high costs linked to the implementation of additional protection measures to comply with the restriction.	Same		RAC did not agree with the restriction as proposed by the dossier submitter and proposed another risk management measure, as follow: Manufacturers, importers and downstream users of the substance on its own or in mixtures in a concentration equal or greater than 0.3% shall use in their chemical safety assessment and safety data sheets by [xx.yy.zzzz] a long termDerived No Effect Level (DNEL) valu…
Diisobutyl phthalate (DIBP); Dibutyl phthalate (DBP); Benzyl butyl phthalate (BBP); Bis(2-ethylhexyl) phthalate (DEHP)	Restriction under Article 69(2) on the four classified phthalates in articles. Depending on the outcome of the assessment, the scope of the restriction might be broad or targeted specifically to articles or article groups that are the main contributors to exposure of the general population.	01/04/2016	07/07/2020	Commission decided	CMR (Toxic to reproduction 1B)	Measuring devices for laboratory use or articles that form part of measuring devices for laboratory use	YES	NO	NO	NO	NO	Already regulated elsewhere	NA	0	"SEAC also agrees in general with the derogations proposed by the Dossier Submitter since they clarify the interface between the proposed restriction and other sector-specific regulations (articles under the RoHS Directive, Food Contact Materials, Medicinal products, Medical devices)." - p.50	The derogation clarify the interface between REACH and other regulations that applies to the sectors (articles under the RoHS Directive, Food Contact Materials, Medicinal products, Medical devices).	Same
Diisobutyl phthalate (DIBP); Dibutyl phthalate (DBP); Benzyl butyl phthalate (BBP); Bis(2-ethylhexyl) phthalate (DEHP)	Restriction under Article 69(2) on the four classified phthalates in articles. Depending on the outcome of the assessment, the scope of the restriction might be broad or targeted specifically to articles or article groups that are the main contributors to exposure of the general population.	01/04/2016	07/07/2020	Commission decided	CMR (Toxic to reproduction 1B)	Articles only for outdoor use where the phthalate-containing material is not in prolonged contact with human skin or any contact with human mucous membranes and articles only for use in industrial or agricultural workplaces.	YES	NO	NO	NO	NO	Practicality and enforceability reasons	NA	0	"SEAC notes the exclusion of articles in use in industrial and agricultural context, and for outdoor use, as otherwise the proposed restriction would not be proportionate and agrees with the clarifications on the definitions of “industrial” and “agricultural” workplaces as well as of ''interior'' spaces." - p.51	Without this derogation, the restriction would not be proportionate.	Same	"[Derogation for] articles exclusively for industrial or agricultural use, or for use exclusively in the open air, provided that no plasticised material comes into contact with human mucous membranes or into prolonged contact with human skin."
Diisobutyl phthalate (DIBP); Dibutyl phthalate (DBP); Benzyl butyl phthalate (BBP); Bis(2-ethylhexyl) phthalate (DEHP)	Restriction under Article 69(2) on the four classified phthalates in articles. Depending on the outcome of the assessment, the scope of the restriction might be broad or targeted specifically to articles or article groups that are the main contributors to exposure of the general population.	01/04/2016	07/07/2020	Commission decided	CMR (Toxic to reproduction 1B)	Articles for which it can be demonstrated that they have been placed on the market for the first time in the European Union prior to three years from the restrictions entry into force	YES	NO	NO	NO	NO	To use articles until their end of life	Practicality and enforceability reasons	0	"SEAC agrees to derogate articles placed on the market for the first time prior to the entry into effect of the proposed restriction, because not having this derogation would compromise the enforceability and practicality of the proposed restriction. On the other hand, it extends the lifetime of the large stock of the four phthalates in articles contributing to exposure, and slows the pace at whi…	Not having this derogation would compromise the enforceability and practicality of the proposed restriction. However, derogation for articles placed on the market before the entry into force (and not before three years prior to entry into force as proposed by dossier submitter).	Same	articles placed on the market before the entry into force on 7 July 2020
Diisobutyl phthalate (DIBP); Dibutyl phthalate (DBP); Benzyl butyl phthalate (BBP); Bis(2-ethylhexyl) phthalate (DEHP)	Restriction under Article 69(2) on the four classified phthalates in articles. Depending on the outcome of the assessment, the scope of the restriction might be broad or targeted specifically to articles or article groups that are the main contributors to exposure of the general population.	01/04/2016	07/07/2020	Commission decided	CMR (Toxic to reproduction 1B)	Food contact materials covered by Regulation (EC) No 1935/2004 and Regulation (EU) No 10/2011 on plastic materials	YES	NO	NO	NO	NO	Already regulated elsewhere	NA	0	"In particular, SEAC agrees that the regulation of exposure to the four phthalates in Food Contact Meterials, and important source of exposur, would be dealt with more efficiently by the corresponding legislation." - p. 50	The phthalates in food contact materials will be dealth more efficiently in the corresponding directive.	Same
Diisobutyl phthalate (DIBP); Dibutyl phthalate (DBP); Benzyl butyl phthalate (BBP); Bis(2-ethylhexyl) phthalate (DEHP)	Restriction under Article 69(2) on the four classified phthalates in articles. Depending on the outcome of the assessment, the scope of the restriction might be broad or targeted specifically to articles or article groups that are the main contributors to exposure of the general population.	01/04/2016	07/07/2020	Commission decided	CMR (Toxic to reproduction 1B)	Immediate packaging of medicinal products covered by Regulation (EC) No 726/2004, Directive 2001/82/EC or Directive 2001/83/EC	YES	NO	NO	NO	NO	Already regulated elsewhere	NA	0	"SEAC also agrees in general with the derogations proposed by the Dossier Submitter since they clarify the interface between the proposed restriction and other sector-specific regulations (articles under the RoHS Directive, Food Contact Materials, Medicinal products, Medical devices)." - p.50	The derogation clarify the interface between REACH and other regulations that applies to the sectors (articles under the RoHS Directive, Food Contact Materials, Medicinal products, Medical devices).	Same
Diisobutyl phthalate (DIBP); Dibutyl phthalate (DBP); Benzyl butyl phthalate (BBP); Bis(2-ethylhexyl) phthalate (DEHP)	Restriction under Article 69(2) on the four classified phthalates in articles. Depending on the outcome of the assessment, the scope of the restriction might be broad or targeted specifically to articles or article groups that are the main contributors to exposure of the general population.	01/04/2016	07/07/2020	Commission decided	CMR (Toxic to reproduction 1B)	Medical devices covered by Directive 90/385/EEC, Directive 93/42/EEC or Directive 98/79/EC	YES	NO	NO	NO	NO	Already regulated elsewhere	NA	0	"SEAC also agrees in general with the derogations proposed by the Dossier Submitter since they clarify the interface between the proposed restriction and other sector-specific regulations (articles under the RoHS Directive, Food Contact Materials, Medicinal products, Medical devices)." - p.50	The derogation clarify the interface between REACH and other regulations that applies to the sectors (articles under the RoHS Directive, Food Contact Materials, Medicinal products, Medical devices).	Same
Diisobutyl phthalate (DIBP); Dibutyl phthalate (DBP); Benzyl butyl phthalate (BBP); Bis(2-ethylhexyl) phthalate (DEHP)	Restriction under Article 69(2) on the four classified phthalates in articles. Depending on the outcome of the assessment, the scope of the restriction might be broad or targeted specifically to articles or article groups that are the main contributors to exposure of the general population.	01/04/2016	07/07/2020	Commission decided	CMR (Toxic to reproduction 1B)	Components of medical devices mentioned above	YES	NO	NO	NO	NO	Already regulated elsewhere	NA	0	"SEAC agrees with the Dossier Submitter to derogate the components of exempted medical devices, after a request that came in during the public consultation, as this will ensure that the manufacturing or maintenance of these devices are not affected by the proposed restriction but continue to be governed by the relevant EU legislation (i.e., Directive 90/385/EEC, Directive 93/42/EEC or Directive 9…	To ensure that the manufacturing or maintenance of these devices are not affected by the proposed restriction but continue to be governed by the relevant EU legislation (i.e., Directive 90/385/EEC, Directive 93/42/EEC or Directive 98/79/EC)17.	Same
Diisobutyl phthalate (DIBP); Dibutyl phthalate (DBP); Benzyl butyl phthalate (BBP); Bis(2-ethylhexyl) phthalate (DEHP)	Restriction under Article 69(2) on the four classified phthalates in articles. Depending on the outcome of the assessment, the scope of the restriction might be broad or targeted specifically to articles or article groups that are the main contributors to exposure of the general population.	01/04/2016	07/07/2020	Commission decided	CMR (Toxic to reproduction 1B)	Articles covered under Directive 2011/65/EU of the European Parliament and of the Council of 8 June 2011 on the restriction of the use of certain hazardous substances in electrical and electronical equipment (RoHS Directive)	YES	NO	NO	NO	NO	Already regulated elsewhere	NA	0	"The scope of the proposed restriction originally included wires & cables as these articles can cause dermal exposure or release phthalates to indoor air and thus, contribute to cumulative exposure and risk of the four phthalates. However, the relevant Commission services (DG GROW and DG ENV) requested following the submission of the dossier that the ECHA’s Committees (RAC and SEAC), when adoptin…	Articles covered by another regulation (i.e. RoHS directive)	Same
Diisobutyl phthalate (DIBP); Dibutyl phthalate (DBP); Benzyl butyl phthalate (BBP); Bis(2-ethylhexyl) phthalate (DEHP)	Restriction under Article 69(2) on the four classified phthalates in articles. Depending on the outcome of the assessment, the scope of the restriction might be broad or targeted specifically to articles or article groups that are the main contributors to exposure of the general population.	01/04/2016	07/07/2020	Commission decided	CMR (Toxic to reproduction 1B)	Aerospace articles used in the interior of aircrafts	NO	Not recommended by SEAC	Not recommended by SEAC	Not recommended by SEAC	Not recommended by SEAC	Not recommended by SEAC	Not recommended by SEAC	Not recommended by SEAC	"The rationale for the request is that development and implementation of alternatives in the aerospace industry is a lengthy process (2-7 years), which necessitates the demonstration of equivalent performance of aerospace articles to airworthiness authorities. The Dossier Submitter evaluated the information provided. There are no known uses for which there are no alternatives for the four phthala…	No evidence that alternatives are lacking for this use. No derogation needed.	Different	All aircraft and motor vehicles within the scope of Directive 2007/46/EC can be placed on the market until 7 January 2024 (42 months after entry into force on 7 July 2020)
Diisobutyl phthalate (DIBP); Dibutyl phthalate (DBP); Benzyl butyl phthalate (BBP); Bis(2-ethylhexyl) phthalate (DEHP)	Restriction under Article 69(2) on the four classified phthalates in articles. Depending on the outcome of the assessment, the scope of the restriction might be broad or targeted specifically to articles or article groups that are the main contributors to exposure of the general population.	01/04/2016	07/07/2020	Commission decided	CMR (Toxic to reproduction 1B)	Materials that are hidden within, or below, assemblies in vehicles (automotive) that are currently in the engineering pipeline	NO	Not recommended by SEAC	Not recommended by SEAC	Not recommended by SEAC	Not recommended by SEAC	Not recommended by SEAC	Not recommended by SEAC	Not recommended by SEAC	"The rationale for the request is that more time would be required (typically 4-5 years) to allow suitable testing and validation of alternatives. Although industry has provided information that they have transitioned to alternatives and very few article types still contain the four phthalates, sufficient information (e.g., volume of phthalates used, number of vehicles impacted, definition of “hi…	Not enough information was provided for granting a derogation for this use.	Different	All aircraft and motor vehicles within the scope of Directive 2007/46/EC can be placed on the market until 7 January 2024 (42 months after entry into force on 7 July 2020)
Diisobutyl phthalate (DIBP); Dibutyl phthalate (DBP); Benzyl butyl phthalate (BBP); Bis(2-ethylhexyl) phthalate (DEHP)	Restriction under Article 69(2) on the four classified phthalates in articles. Depending on the outcome of the assessment, the scope of the restriction might be broad or targeted specifically to articles or article groups that are the main contributors to exposure of the general population.	01/04/2016	07/07/2020	Commission decided	CMR (Toxic to reproduction 1B)	Spare parts (legacy spare parts, service and remnufactured parts), for vehicles (automotive and aircraft in particular) placed on the market prior to the entry into effect of the proposed restriction	YES	YES	YES	NO	NO	To use articles until their end of life	Practicality and enforceability reasons	2	"SEAC agrees to derogate spare parts, products and appliances for aircrafts for which type certificate has been issued prior to the date of entry into force of the proposed restriction. According to previous public consultation submissions, the aircraft manufacturing sector has made efforts to phase out the four phthalates and the number of remaining uses of the four phthalates is anticipated to …	Alternatives are available and are being implemented at the time of the restriction. However, the industry need more time to make more tests for the requalification of the articles.	Same	"[Derogation of] articles, whenever placed on the market, for use exclusively in the maintenance or repair of those aircraft, where those articles are essential for the safety and airworthiness of the aircraft" "[Derogation of] articles, whenever placed on the market, for use exclusively in the maintenance or repair of those [motor] vehicles, where the vehicles cannot function as intended without…	Derogation in articles when the articles are essential for the good functioning of the aircraft/vehicle
Diisobutyl phthalate (DIBP); Dibutyl phthalate (DBP); Benzyl butyl phthalate (BBP); Bis(2-ethylhexyl) phthalate (DEHP)	Restriction under Article 69(2) on the four classified phthalates in articles. Depending on the outcome of the assessment, the scope of the restriction might be broad or targeted specifically to articles or article groups that are the main contributors to exposure of the general population.	01/04/2016	07/07/2020	Commission decided	CMR (Toxic to reproduction 1B)	Wellingtons and boots made from recycled PVC	NO	Not recommended by SEAC	Not recommended by SEAC	Not recommended by SEAC	Not recommended by SEAC	Not recommended by SEAC	Not recommended by SEAC	Not recommended by SEAC	"SEAC concurs with the Dossier Submitter's position to reject the request that came in during the public consultation for derogating wellingtons and boots for the following reasons: the amount of recyclate used in their production is small relative to the total amount of recycled PVC, the proposed restriction is proportionate with their inclusion in the scope, and there are various strategies to …	"the amount of recyclate used in their production is small relative to the total amount of recycled PVC, the proposed restriction is proportionate with their inclusion in the scope, and there are various strategies to minimise the economic impacts"	Same
Bis(pentabromophenyl) ether (DecaBDE)	Manufacture, use and placing on the market of DecaBDE and of mixtures and articles containing it.	01/08/2014	02/03/2019	Commission decided	PBT and vPvB	Articles placed on the market for the first time before the date of entry into force	YES	NO	NO	NO	NO	To use articles until their end of life	Practicality and enforceability reasons	0	"Overall, SEAC supports that the derogations proposed by the Dossier Submitter will improve the proportionality of the restriction by facilitating efficient use of resources, preventing costs for articles that would need to be replaced prematurely, i.e. prior to the end of their service live (second hand articles)" - p.20	Prevent costs for articles that would need to be replaced prematurely (i.e. before the end of their service life).	Same
Bis(pentabromophenyl) ether (DecaBDE)	Manufacture, use and placing on the market of DecaBDE and of mixtures and articles containing it.	01/08/2014	02/03/2019	Commission decided	PBT and vPvB	Electrical and electronic equipment within the scope of Directive 2011/65/EU	YES	NO	NO	NO	NO	Already regulated elsewhere	NA	0	"Overall, SEAC supports that the derogations proposed by the Dossier Submitter will improve the proportionality of the restriction […] by avoiding double regulation (articles covered by RoHS directive)" - p.20	Already covered by another regulation (RoHS directive)	Same
Bis(pentabromophenyl) ether (DecaBDE)	Manufacture, use and placing on the market of DecaBDE and of mixtures and articles containing it.	01/08/2014	02/03/2019	Commission decided	PBT and vPvB	Manufacture, use and placing on the market for the production, maintenance, repair or modification of any aircraft or article eligible for installation on an aircraft: - produced in accordance with a type certificate or restricted type certificate, issued under Regulation (EU)216/2008, provided the application for such certificate was done before date of entry into force, or - produced in accorda…	YES	NO	NO	NO	YES	Time needed for transition	NA	1	"As regards the derogation for the aviation industry, SEAC notes that the replacement of decaBDE would be difficult for aircraft currently in service (i.e. in spare parts), or that will be manufactured in the future based on an existing type certificate, due to both the high costs and time needed to switch to alternatives (because of stringent certification requirements in the aviation industry) …	Alternatives are available but time is needed in the aviation sector to get new approvals and certificates.	Sighlty different	Derogation yes, but only until 2 March 2027 (smaller transitional period than advised by SEAC)
Bis(pentabromophenyl) ether (DecaBDE)	Manufacture, use and placing on the market of DecaBDE and of mixtures and articles containing it.	01/08/2014	02/03/2019	Commission decided	PBT and vPvB	Manufacture, use and placing on the market: - for the production, maintenance, repair or modification of road vehicles produced in accordance with Directive 2007/46/EC before July 1st, 2018, - for spare parts for vehicles referred to in the above sub-paragraph.	YES	NO	NO	NO	YES	Time needed for transition	NA	1	"In addition to the derogations proposed by the Dossier Submitter, there has been a request in the public consultation by the automotive industry for a derogation for the automotive sector for the manufacture of vehicles based on a type approval certificate issued before 2020, spare parts for these vehicles and legacy spare parts (meaning vehicles covered by type approval certificates issued in 2…	The substitution of DecaBDE is possible but not sooner than 1st July 2018. Derogation advised by SEAC to avoid high costs linked to material testings that vehicle would face.	Same	Commission delayed the date of entry into force to 02 March 2019.
Bis(pentabromophenyl) ether (DecaBDE)	Manufacture, use and placing on the market of DecaBDE and of mixtures and articles containing it.	01/08/2014	02/03/2019	Commission decided	PBT and vPvB	Manufacture, use and placing on the market for spare parts, for machinery produced before July 1st 2018, within the scope of Directive 2006/42/EC.	YES	NO	NO	NO	YES	Time needed for transition	NA	1	"By analogy to the proposed derogations for the aviation and automotive industry, SEAC considers the benefits of a derogation for the use of decaBDE in spare parts to be plausible." - p. 20	By analogy to the proposed derogations for the aviation and automotive industry, SEAC considers the benefits of a derogation for the use of decaBDE in spare parts to be plausible	Same	Commission delayed the date of entry into force to 02 March 2019.
Bis(pentabromophenyl) ether (DecaBDE)	Manufacture, use and placing on the market of DecaBDE and of mixtures and articles containing it.	01/08/2014	02/03/2019	Commission decided	PBT and vPvB	Manufacture, use and placing on the market for spare parts, for agricultural and forestry vehicles produced before July 1st 2018, within the scope of Regulation EU 167/2013.	YES	NO	NO	NO	YES	Time needed for transition	NA	1	"By analogy to the proposed derogations for the aviation and automotive industry, SEAC considers the benefits of a derogation for the use of decaBDE in spare parts to be plausible." - p. 20	By analogy to the proposed derogations for the aviation and automotive industry, SEAC considers the benefits of a derogation for the use of decaBDE in spare parts to be plausible	Same	Commission delayed the date of entry into force to 02 March 2019.
Bis(pentabromophenyl) ether (DecaBDE)	Manufacture, use and placing on the market of DecaBDE and of mixtures and articles containing it.	01/08/2014	02/03/2019	Commission decided	PBT and vPvB	Request for a derogation for other vehicles and machinery including a longer transition period (up to 10 years) for the use of decaBDE in new vehicles as well as a derogation for the use in spare parts.	NO	Not recommended by SEAC	Not recommended by SEAC	Not recommended by SEAC	Not recommended by SEAC	Not recommended by SEAC	Not recommended by SEAC	Not recommended by SEAC	"However, SEAC concludes that the need for a longer transition period has not been sufficiently justified by the information provided to the public consultation." - p.20	SEAC concludes that the request for longer transitional period was not sufficiently justified during the public consultation.	Same
Asbestos fibres: Chrysotile	Restriction on the use of chrysotile in diaphragms	17/01/2014	15/07/2016	Commission decided	CMR (Carcinogen 1A)	No derogation	No derogation	No derogation	No derogation	No derogation	No derogation	No derogation	No derogation	No derogation	NA	NA	Different	Commission do not allow the derogations to be valid until the end 2017. Only one derogation has been granted to a company until 30 June 2025 to allow them to fully substitute.	The purpose of this restriction is to limit the exemptions granted by member states in a previous restriction (entry 6 of Annex XVII of REACH). With this restriction, SEAC advised that the duration of the exemptions granted by Member States for the placing on the market of diaphragms and fibres should be limited to the end of 2017 and that the two derogations granted at the time of the restrictio…
Phenylmercury compounds	Placing on the market, manufacture and use of phenylmercury compounds and placing on the market of articles containing them	15/06/2010	10/10/2017	Commission decided	STOT RE Cat. 1 (Neurotoxic)	No derogation	No derogation	No derogation	No derogation	No derogation	No derogation	No derogation	No derogation	No derogation	NA	NA	Same
Lead and its compounds	Placing on the market of consumer articles containing Lead and its compounds	18/01/2013	09/10/2017	Commission decided	STOT RE Cat. 1 (Neurotoxic)	Crystal glass as defined in Annex I to Council Directive 69/493/EEC	YES	NO	NO	NO	NO	Practicality and enforceability reasons	NA	0	"RAC has proposed a specific exemption for these article types due to the low migration from them. In addition, during the public consultation it has been suggested that a similar approach to crystal glass, precious and semi-precious stones, and enamels should be followed as in the lead in jewellery restriction based on a similar justification. SEAC has not been presented with any evidence to sup…	Articles exempted in lead in jewelry restriction. Migration of lead from these products is believed to be low, hence the risk is negligible.	Same
Lead and its compounds	Placing on the market of consumer articles containing Lead and its compounds	18/01/2013	09/10/2017	Commission decided	STOT RE Cat. 1 (Neurotoxic)	non-synthetic or reconstructed precious and semi-precious stones, unless if it has been treated with lead or its compounds.	YES	NO	NO	NO	NO	Practicality and enforceability reasons	NA	0	"RAC has proposed a specific exemption for these article types due to the low migration from them. In addition, during the public consultation it has been suggested that a similar approach to crystal glass, precious and semi-precious stones, and enamels should be followed as in the lead in jewellery restriction based on a similar justification. SEAC has not been presented with any evidence to sup…	Articles exempted in lead in jewelry restriction. Migration of lead from these products is believed to be low, hence the risk is negligible.	Same
Lead and its compounds	Placing on the market of consumer articles containing Lead and its compounds	18/01/2013	09/10/2017	Commission decided	STOT RE Cat. 1 (Neurotoxic)	enamels, defined as having vitrifiable mixtures resulting from the fusion, vitrification or sintering of mineral melted at a temperature of at least 500 degrees	YES	NO	NO	NO	NO	Practicality and enforceability reasons	NA	0	"RAC has proposed a specific exemption for these article types due to the low migration from them. In addition, during the public consultation it has been suggested that a similar approach to crystal glass, precious and semi-precious stones, and enamels should be followed as in the lead in jewellery restriction based on a similar justification. SEAC has not been presented with any evidence to sup…	Articles exempted in lead in jewelry restriction. Migration of lead from these products is believed to be low, hence the risk is negligible.	Same
Lead and its compounds	Placing on the market of consumer articles containing Lead and its compounds	18/01/2013	09/10/2017	Commission decided	STOT RE Cat. 1 (Neurotoxic)	Musical intruments	YES	NO	NO	NO	NO	Outside of the restriction scope	Estimated negligible release/exposure/risk	0	"The Dossier Submitter had proposed that the derogation for musical instruments was no longer considered necessary as they are unlikely to be accessible to children and would thus not be regarded to fall within the scope of the proposed restriction. Comments in the public consultation questioned this within the context of the definition of accessibility. Although SEAC considered that there may in…	Musical intruments are not reachable by children (unlikely that they would put the instrument in their mouth.	Same
Lead and its compounds	Placing on the market of consumer articles containing Lead and its compounds	18/01/2013	09/10/2017	Commission decided	STOT RE Cat. 1 (Neurotoxic)	Keys and locks, including padlocks	YES	NO	NO	NO	YES	NO	NA	1	"Considering keys, locks and padlocks RAC has indicated a potential risk from keys and padlocks. However, SEAC has not been provided with sufficient information on the availability of alternatives and possible socioeconomic impacts to evaluate the issue. The public consultation on the SEAC draft opinion did not yield more specific socioeconomic information but did confirm an overall support of th…	Derogation as lead-free keys deteriorate more easily.	Same
Lead and its compounds	Placing on the market of consumer articles containing Lead and its compounds	18/01/2013	09/10/2017	Commission decided	STOT RE Cat. 1 (Neurotoxic)	Articles not accessible to children (for "mouthing")	YES	NO	NO	NO	NO	Estimated negligible release/exposure/risk	NA	0	"RAC has considered the risks associated with a number of additional proposed cases for derogation and was of the opinion that the following should not be included in the scope of the restriction: diving weights, ammunition, fishing sinkers and weights, fixed furnishing, screws and internal hinge mechanisms. This assessment is based on the possibility for mouthing taking place, focussing on the s…	This type of articles (e.g. diving weights, ammunition, fishing sinkers, screws …) are unlikely to be accessible to children. The risk linked to these articles was considered negligible.	Same
Lead and its compounds	Placing on the market of consumer articles containing Lead and its compounds	18/01/2013	09/10/2017	Commission decided	STOT RE Cat. 1 (Neurotoxic)	The tip of writing instruments	YES	NO	NO	NO	NO	Estimated negligible release/exposure/risk	NA	0	"RAC has also proposed that with regard to writing instruments the tip (containing the ball of a ball point pen) should be exempted due to the very small size and thus low potential for exposure). Given RAC’s conclusions on the risks associated with these cases, SEAC had no reason to question the derogations." p-21	Information provided were not good enough to provide a derogation for this type of articles	Same	The Commission granted an exemption for the tops of writing instruments.
Lead and its compounds	Placing on the market of consumer articles containing Lead and its compounds	18/01/2013	09/10/2017	Commission decided	STOT RE Cat. 1 (Neurotoxic)	Articles already covered by other EU legislation due to their lead content (e.g. digital watches, lead batteries)	YES	NO	NO	NO	NO	Already regulated elsewhere	NA	0	"In addition, other comments on the scope of the restriction have been made regarding specific article types already restricted under other EU measures due to their lead content (e.g. digital watches, lead batteries). SEAC agreed that these cases should also be derogated." p-21	Other legislations in place	Same
Lead and its compounds	Placing on the market of consumer articles containing Lead and its compounds	18/01/2013	09/10/2017	Commission decided	STOT RE Cat. 1 (Neurotoxic)	Second-hand market articles	YES	NO	NO	NO	NO	Practicality and enforceability reasons	NA	0	"The Dossier Submitter proposed a general exemption for second hand market articles. Although RAC has indicated there is no difference in risk from second hand articles, SEAC agreed with the Dossier Submitter’s proposal to exempt such articles, as the restriction would likely have significant consequences for the second hand market and pose insurmountable challenges in terms of enforcement (altho…	Restricting the second hand articles would pose insurmontable challenges in terms of enforcement. SEAC is proposing to exempt articles placed in the market 12 months prior to date of entry into force.	Same	Exemption for articles placed on the market 15 months prior to date of entry into force.
Lead and its compounds	Placing on the market of jewellery containing Lead and its compounds	15/04/2010	09/10/2012	Commission decided	STOT RE Cat. 1 (Neurotoxic)	"Full Lead Crystal" and "Lead Crystal" as defined in Annex 1 in Council Directive 69/493/EEC	YES	YES	NO	NO	YES	NO	NA	2	"A number of organisations have claimed that lead free crystal glass with the required properties is not available. Even if “Crystal glass” (cat. 3 or 4 as defined in Annex I of 69/493/EEC Crystal Directive) with less than 0.01% lead, that meets all optical and visual characteristics of “full lead crystal” (cat. 1 as defined in Annex I of 69/493/EEC) as well as ISO IWA08 is available for the same…	Lead free crystals are not available on the market. Lead increases the dispersion of light in crystal glass which influences the visual perception of lead crystal	Same		Council Directive 69/493/EEC: https://eur-lex.europa.eu/legal-content/EN/TXT/PDF/?uri=CELEX:31969L0493&from=EN
Lead and its compounds	Placing on the market of jewellery containing Lead and its compounds	15/04/2010	09/10/2012	Commission decided	STOT RE Cat. 1 (Neurotoxic)	Internal components of watch timepieces inaccessible to consumers	YES	NO	NO	NO	NO	Estimated negligible release/exposure/risk	Already regulated elsewhere	0	"During the Public Consultation, industry has recommended exempting the use of lead in internal parts of watches, since such parts are not accessible to children to mouth. As SEAC also considers that such an exemption will not give rise to uncertainties in relation to enforcement, SEAC recommends such an exemption which also would apply to electronic parts of electronic watches covered by RoHS Di…	These internal components are not accessible to children for "mouthing"	Same
Lead and its compounds	Placing on the market of jewellery containing Lead and its compounds	15/04/2010	09/10/2012	Commission decided	STOT RE Cat. 1 (Neurotoxic)	Non synthetic or reconstructed precious and semiprecious stones (CN code 7103) unless they have been treated with lead or ist compounds or mixtures containing these subtances.	YES	NO	NO	NO	NO	Derogation for impurity levels	NA	0	"There are indications that lead may be present as a naturally occurring constituent in precious or semiprecious stones. SEAC considers that it would be disproportionate not to allow such stones to be used in jewellery, based on analogous argumentation used to justify the derogation for crystals. However, precious or semiprecious stones are sometimes treated with lead containing materials that ma…	Lead can be naturally present in precious and semi-precious stone. A restriction on those would be disproportionate in regard to the exemption on lead crystals.	Same		HS Codes of Heading 7103: Precious stones (other than diamonds) and semiprecious stones, whether or not worked or graded but not strung, mounted or set; ungraded precious stones (other than diamonds) and semi-precious stones, temporarily strung for convenience of transport
Lead and its compounds	Placing on the market of jewellery containing Lead and its compounds	15/04/2010	09/10/2012	Commission decided	STOT RE Cat. 1 (Neurotoxic)	Enamels defined as vitrifiable products resulting from the fusion, vitrification or sintering of minerals melted at a temperature of at least 500°C	YES	YES	NO	NO	YES	Estimated negligible release/exposure/risk	NA	2	"Lead is used in enamels in order to obtain certain properties in terms of colour, brightness and stability. Industry has submitted information that indicates that the handcraft sector will be severely damaged if lead enamels are restricted, especially vitreous enamels produced using a ‘reactive frit’ manufacturing process. Based on the information received during the public consultation of the S…	Use mainly for luxury jewelry which represent a small market share. The final product is unlikely to be accessible to children for "mouthing". Exemption only if no alternatives available.	Same
Dimethyl fumarate (DMFu)	Placing on the market of articles containing Dimethylfumarate	15/04/2010	05/06/2012	Commission decided	Skin sensitisation	No derogation	No derogation	No derogation	No derogation	No derogation	No derogation	No derogation	No derogation	No derogation	NA	NA	Same
Diisobutyl phthalate (DIBP); Dibutyl phthalate (DBP); Benzyl butyl phthalate (BBP); Bis(2-ethylhexyl) phthalate (DEHP)	Placing on the market of articles containing BBP, DEHP, DBP and DiBP for indoor environments and direct exposure	14/04/2011	NA	Commission decided	CMR (Toxic to reproduction 1B)	No derogation	No derogation	No derogation	No derogation	No derogation	No derogation	No derogation	No derogation	No derogation	NA	NA	Same		RAC and SEAC considered that the combination of exposure to the four substances do not represent an unacceptable risk to human health as the four substances will be subject to authorisation which would reduce the amount in use, hence the risk. The Commission agreed.
Chromium VI compounds	Placing on the market of leather articles containing Chromium VI	20/01/2012	01/05/2015	Commission decided	Skin sensitisation	Second-hend leather articles placed on the market more than 12 months before the date of entry into force.	YES	NO	NO	NO	NO	Practicality and enforceability reasons	To use articles until their end of life	0	"It is difficult and impractical to enforce a restriction on the placing on the market for second hand articles as well as articles that are in the supply chain (i.e. stocks) at the date of entry into force. Furthermore, based on the Background Document it is not possible to evaluate the economic and other impacts if a batch of leather articles in stocks did not comply with the limit value. There…	Issue of enforceability of the restriction.	Same	The Commission delayed the entry into force of the restriction of 1 year.
Cadmium and its compounds	Amendment of the current restriction (entry 23) on use of paints with TARIC codes [3208] &amp; [3209] containing cadmium and cadmium compounds to include placing on the market of such paints and a concentration limit.	17/10/2013	08/03/2016	Commission decided	Chronic toxicity to hormones related organs	Concentration of cadmium 10 times higher (0.1% instead of 0.01%) in paints containing more than 10% of zinc.	YES	NO	NO	NO	NO	Already regulated elsewhere	NA	0	"It is proposed that the existing derogation for zinc-based paint and the restriction on painted articles will be retained without revision." - p.4	Derogation already in place in the previous restriction, SEAC decided not to revise it.	Same
4-Nonylphenol, branched and linear and 4-Nonylphenol, branched and linear, ethoxylated	Placing on the market of textile clothing, fabric accessories and interior textile articles containing NP or NPE that can be washed in water.	02/08/2013	03/02/2021	Commission decided	Endocrine disruptor	Used articles placed on the market	YES	NO	NO	NO	NO	Estimated negligible release/exposure/risk	NA	0	"The restriction includes a derogation for ‘used’ articles placed on the market. Such articles are not expected to contribute to emissions of NP/NPEO since they have been washed already a couple of times. Furthermore, given that these articles are not expected to contain any NP/NPEO above the proposed limit value, testing is not deemed to be necessary for those articles in order to comply with th…	"used" articles are believed not to contribute to the emissions of NP/NPE as they have already been washed a couple of times.	Slightly different	The Commission consider also that new articles produced based on recycled articles can be exempted (for similar reasons as "used" articles)
1,4-dichlorobenzene	Placing on the market of air fresheners and toilet blocks containing DCB	19/04/2012	01/06/2015	Commission decided	CMR	No derogation	No derogation	No derogation	No derogation	No derogation	No derogation	No derogation	No derogation	No derogation	NA	NA	Same
N,N-dimethylformamide	Risk reduction for the general worker population	05/10/2018	12/12/2023	Commission decided	CMR (Toxic to reproduction 1B)	No derogation	No derogation	No derogation	No derogation	No derogation	No derogation	No derogation	No derogation	No derogation	NA	NA	Different	Longer transitional period of 1 and 2 years for uses as solvent in polyurethane coating processes of textile and paper material, and for uses as solvent in the dry and wet spinning processes of synthetic fibres (respectively)	"It is expected that, to comply with the DNELs for exposure of workers to N,N–dimethylformamide, the polyurethane coatings and membranes and the synthetic fibre manufacturing sectors will require more time. Therefore, longer transitional periods are suggested for the polyurethane coatings and membranes sector, where N,N–dimethylformamide is used as a solvent in direct or transfer polyurethane coa…
Lead and its compounds	Restriction on the use of lead compounds to stabilise PVC and on the placing on the market of PVC articles stabilised with lead compounds. Depending on the outcome of the assessment, the scope of the restriction might be broad or targeted specifically to articles or article groups that are the main contributors to the risks targeted by this proposal.	16/12/2016	29/11/2024	Commission decided	STOT RE Cat. 1 (Neurotoxic)	Specific PVC articles (in building and construction applications) containing rigid recycled PVC with a concentration limit of 2.0% for a period of 15 years	YES	NO	NO	NO	NO	Costs outweight the benefits	Costs outweight the benefits	0	"Based on the data provided by the Dossier Submitter and received in the Public Consultation, SEAC concludes that with no derogation for recycled PVC both options would result in greater costs to society without providing significantly greater risk reduction [...] SEAC finds the derogation of recycled PVC to be appropriate taking into account that the recycling of PVC will postpone lead emissions…	No derogation for recycled PVC would result in greater costs to society without providing significantly greater risk reduction.	Slightly different	Shorter transitional period than the one proposed by SEAC
Lead and its compounds	Restriction on the use of lead compounds to stabilise PVC and on the placing on the market of PVC articles stabilised with lead compounds. Depending on the outcome of the assessment, the scope of the restriction might be broad or targeted specifically to articles or article groups that are the main contributors to the risks targeted by this proposal.	16/12/2016	29/11/2024	Commission decided	STOT RE Cat. 1 (Neurotoxic)	Specific PVC articles (mainly in building and construction applications) containing soft recycled PVC with a concentration limit of 1.0% for a period of 15 years	YES	NO	NO	NO	NO	Costs outweight the benefits	Costs outweight the benefits	0	"Based on the data provided by the Dossier Submitter and received in the Public Consultation, SEAC concludes that with no derogation for recycled PVC both options would result in greater costs to society without providing significantly greater risk reduction [...] SEAC finds the derogation of recycled PVC to be appropriate taking into account that the recycling of PVC will postpone lead emissions…	No derogation for recycled PVC would result in greater costs to society without providing significantly greater risk reduction.	Same
Lead and its compounds	Restriction on the use of lead compounds to stabilise PVC and on the placing on the market of PVC articles stabilised with lead compounds. Depending on the outcome of the assessment, the scope of the restriction might be broad or targeted specifically to articles or article groups that are the main contributors to the risks targeted by this proposal.	16/12/2016	29/11/2024	Commission decided	STOT RE Cat. 1 (Neurotoxic)	PVC-silica separators in lead acid batteries for a period of 10 years	YES	NO	NO	NO	YES	NO	NA	1	"Information was submitted in ECHA’s call for evidence by a European company claiming that the effect of a potential restriction on lead would impact the manufacture of microporous PVC separators in lead-acid based batteries due to a lack of technically feasible alternatives. This company (an SME) is the only European company that uses a lead stabiliser (tetralead trioxide sulphate) for producing…	Derogation following the request of one company during the public consultation. Request not challenged by competitors during the public consultation.	Same
Lead and its compounds	Restriction on the use of lead compounds to stabilise PVC and on the placing on the market of PVC articles stabilised with lead compounds. Depending on the outcome of the assessment, the scope of the restriction might be broad or targeted specifically to articles or article groups that are the main contributors to the risks targeted by this proposal.	16/12/2016	29/11/2024	Commission decided	STOT RE Cat. 1 (Neurotoxic)	Articles covered under existing EU legislation (e.g. RoHS)	YES	NO	NO	NO	NO	Already regulated elsewhere	NA	0	"SEAC concurs with the proposed derogations of articles covered by current legislation since they clarify the interface between the proposed restriction and other regulations and will avoid double-regulation." - p.36	Avoid double regulations	Same
Lead and its compounds	Restriction on the use of lead compounds to stabilise PVC and on the placing on the market of PVC articles stabilised with lead compounds. Depending on the outcome of the assessment, the scope of the restriction might be broad or targeted specifically to articles or article groups that are the main contributors to the risks targeted by this proposal.	16/12/2016	29/11/2024	Commission decided	STOT RE Cat. 1 (Neurotoxic)	Second-hand articles	YES	NO	NO	NO	NO	Practicality and enforceability reasons	NA	0	"SEAC agrees with the exclusion of second-hand articles from the scope, for ensuring the practicality and proportionality of the proposed restriction." - p.36	To ensure practicality and proportionality of the proposed restriction.	Same
Lead and its compounds	Restriction on the use of lead compounds to stabilise PVC and on the placing on the market of PVC articles stabilised with lead compounds. Depending on the outcome of the assessment, the scope of the restriction might be broad or targeted specifically to articles or article groups that are the main contributors to the risks targeted by this proposal.	16/12/2016	29/11/2024	Commission decided	STOT RE Cat. 1 (Neurotoxic)	Lead pigment in PVC	YES	NO	NO	NO	NO	Outside of the restriction scope	Outside of the restriction scope	0	"SEAC points out that the use of lead pigments in PVC also contributes to overall lead emissions, and derogating them may reduce the effectiveness of the proposed restriction in terms of reduction of total lead emissions from PVC. However, SEAC notes that the Dossier Submitter included this derogation to ensure that the wording of the proposal reflected the scope of its assessment (and the origin…	Derogation included just to make it clear that the restriction is focusing on lead in PVC as stabiliser. Hence, this use is out of the scope of the restriction.	Same
microplastics	Restricting the use of intentionally added microplastic particles to consumer or professional use products of any kind.	11/01/2019	17/10/2023	Commission decided	PBT equivalent	Natural polymers that have not been chemically modified (REACH Article 3(40)	YES	NO	NO	NO	NO	Outside of the restriction scope	Other	0	"The justification for excluding natural polymers that have not been chemically modified is stated to be that these are inherently ”benign” as nature has evolved in its presence. SEAC notes that nature has a finite capacity to deal with natural polymers efficiently. Initially, the Dossier Submitter proposed to use the term “occur in nature” to define such polymers, implying that only certain proc…	Such polymers produced by living organism (e.g. bacteria) should be in the scope of the restriction. It also assure consistency with the single-use plastics directive which is using the same term.	Same
microplastics	Restricting the use of intentionally added microplastic particles to consumer or professional use products of any kind.	11/01/2019	17/10/2023	Commission decided	PBT equivalent	Polymers that are (bio)degradable	YES	NO	NO	NO	NO	Estimated negligible release/exposure/risk	NA	0	"Microplastics raise concern due to their persistence characteristics. SEAC therefore finds it justified to include an exemption for polymers that (bio)degrade since these polymers would in principle not exhibit the aforementioned concerns. SEAC notes that the choice of biodegradation testing methods and pass/fail criteria will impact the effectiveness of the final restriction. As such, a review …	Restriction on microplastics due to their extreme persistence in the environment. In principle, (bio)degradable polymers do not exhibit this concern.	Same
microplastics	Restricting the use of intentionally added microplastic particles to consumer or professional use products of any kind.	11/01/2019	17/10/2023	Commission decided	PBT equivalent	Polymers with a solubility > 2 g/l	YES	NO	NO	NO	NO	Estimated negligible release/exposure/risk	NA	0	"While use of the term ‘particle’ was initially considered by the Dossier Submitter to replace the need to consider water solubility in the definition, it became clear during the Annex XV report consultation that including an additional derogation for water soluble polymers would improve the targeting of the restriction since soluble polymers do not contribute to the identified risk, even if in p…	The Dossier Submitter and RAC support that these polymers are not as persistent in the environment than microplastics.	Same
microplastics	Restricting the use of intentionally added microplastic particles to consumer or professional use products of any kind.	11/01/2019	17/10/2023	Commission decided	PBT equivalent	Sludge and compost	YES	NO	NO	NO	NO	Derogation for impurity levels	NA	0	"Certain biological products/materials that may contain microplastics (as contaminants) >0.01% w/w are also derogated from the scope of the restriction, i.e. food and feed as well as sludge and compost." - p.101	This was never intended to be part of the scope of the restriction. Microplastics are not intentionnally added into sludge and compost, but can be present as impurities.	No derogations	"It is not necessary to explicitly exclude sewage sludge and compost from the scope as suggested in the Annex XV dossier and the opinions of RAC and SEAC, given that the synthetic polymer microparticles in these products are not intentionally present and therefore do not fall within the scope of this Regulation." Point 50 of the Commission's decision
microplastics	Restricting the use of intentionally added microplastic particles to consumer or professional use products of any kind.	11/01/2019	17/10/2023	Commission decided	PBT equivalent	Food and feed	YES	NO	NO	NO	NO	Derogation for impurity levels	NA	0	"Certain biological products/materials that may contain microplastics (as contaminants) >0.01% w/w are also derogated from the scope of the restriction, i.e. food and feed as well as sludge and compost." - p.102	These can unintentionnally contain microplastics. Hence, they are not in the scope of this restriction.	Same
microplastics	Restricting the use of intentionally added microplastic particles to consumer or professional use products of any kind.	11/01/2019	17/10/2023	Commission decided	PBT equivalent	Polymers without carbon C in their chemical structure	YES	NO	NO	NO	NO	Other	NA	0	"Microplastics are targeted by the proposed restriction because of their persistence in the environment. The tools that REACH provides to define persistence (Annex XIII criteria) are not considered to be suitable for polymers without any carbon in their chemical formula because of their sometimes radically different physical properties (which is also the reason that regrettable substitution seems…	Tools available to test persistency not appropriate for chemical without carbon C in their chemical structure.	Same
microplastics	Restricting the use of intentionally added microplastic particles to consumer or professional use products of any kind.	11/01/2019	17/10/2023	Commission decided	PBT equivalent	Substances, mixtures or articles where microplastic is contained by technical means to prevent releases	YES	NO	NO	NO	NO	Estimated negligible release/exposure/risk	NA	0	"SEAC agrees that in order to be most effective the ‘instruction for use and disposal requirement’ should indeed cover end uses as well as preceding life-cycle steps, including those at industrial sites. Every actor within the supply chain needs to have sufficient information to be able to take appropriate action in order to minimise releases, including accidental releases. [...] SEAC considers t…	This use is exempted from the ban only. However, "instructions for use and disposal requirements" were proposed instead. RAC support the porposal of derogation as it is believed that the releases of microplastics will be limited. SEAc support the Dossier Submitter reasoning and acknowledge the necessity for these derogations.	Same
microplastics	Restricting the use of intentionally added microplastic particles to consumer or professional use products of any kind.	11/01/2019	17/10/2023	Commission decided	PBT equivalent	Substances or mixtrues where physical properties of the microplastics are permanently modified when used such that the polymers no longer fulfil the meaning of microplastics	YES	NO	NO	NO	NO	Estimated negligible release/exposure/risk	NA	0	"SEAC agrees that in order to be most effective the ‘instruction for use and disposal requirement’ should indeed cover end uses as well as preceding life-cycle steps, including those at industrial sites. Every actor within the supply chain needs to have sufficient information to be able to take appropriate action in order to minimise releases, including accidental releases. [...] SEAC considers t…	This use is exempted from the ban only. However, "instructions for use and disposal requirements" were proposed instead. RAC support the porposal of derogation as it is believed that the releases of microplastics will be limited. SEAc support the Dossier Submitter reasoning and acknowledge the necessity for these derogations.	Same
microplastics	Restricting the use of intentionally added microplastic particles to consumer or professional use products of any kind.	11/01/2019	17/10/2023	Commission decided	PBT equivalent	Substances or mixtures where microplastics are permanently incorporated into a solid matrix.	YES	NO	NO	NO	NO	Estimated negligible release/exposure/risk	NA	0	"SEAC agrees that in order to be most effective the ‘instruction for use and disposal requirement’ should indeed cover end uses as well as preceding life-cycle steps, including those at industrial sites. Every actor within the supply chain needs to have sufficient information to be able to take appropriate action in order to minimise releases, including accidental releases. [...] SEAC considers t…	This use is exempted from the ban only. However, "instructions for use and disposal requirements" were proposed instead. RAC support the porposal of derogation as it is believed that the releases of microplastics will be limited. SEAc support the Dossier Submitter reasoning and acknowledge the necessity for these derogations.	Same
microplastics	Restricting the use of intentionally added microplastic particles to consumer or professional use products of any kind.	11/01/2019	17/10/2023	Commission decided	PBT equivalent	Uses at industrial sites	YES	NO	NO	NO	NO	Outside of the restriction scope	NA	0	"Uses at industrial sites were derogated from the ban, because the mandate from the Commission focussed on consumer and professional uses of microplastics. SEAC notes that industrial uses contribute significantly to environmental releases and that further action on these uses may be justified. As uses at industrial sites fall under the reporting requirement better data on uses and releases will b…	Use at industrial sites are derogated from the ban as the restriction is focusing on consumer and professional uses of microplastics. However, SEAC therefore supports the proposed reporting for downstream industrial users and the instructions for use and disposal.	Same
microplastics	Restricting the use of intentionally added microplastic particles to consumer or professional use products of any kind.	11/01/2019	17/10/2023	Commission decided	PBT equivalent	Articles regulated elsewhere (Medicinal products, fertilising products, food additives)	YES	NO	NO	NO	YES	Already regulated elsewhere	Time needed for transition	1	"Food supplements or medical food containing food additives might be regulated by different type of legislation in EU. In the Annex XV consultation industry requested a derogation (similar to medicinal products) or longer transition period to allow for substitution of microplastics. SEAC agrees with the Dossier Submitter that a derogation from the ban, but having ‘instructions for use and disposa…	Avoiding the double regulation	Same
microplastics	Restricting the use of intentionally added microplastic particles to consumer or professional use products of any kind.	11/01/2019	17/10/2023	Commission decided	PBT equivalent	Infill material in synthetic turf pitches	YES	NO	NO	NO	NO	Other	NA	0	"The Dossier Submitter analysed four possible scenarios wherein action is taken to reduce or eliminate the emissions of infill material to the environment. […] Costs and benefits of these options are assessed in detail in the relevant sections of this opinion. SEAC’s main conclusion is that all restriction options might be proportionate based on a (semi-)quantitative and/or qualitative assessment…	SEAC is proposing several risk management options for this particular use: - Full ban without transition period, - full ban with 6 years transition period, - Derogation from ban, but instructions for use and reporting requirements, - Derogation conditional on technical risk management measures being implemented (with transition period), but with a clear need for guidance on the most suitable tech…	Same
microplastics	Restricting the use of intentionally added microplastic particles to consumer or professional use products of any kind.	11/01/2019	17/10/2023	Commission decided	PBT equivalent	Medical devices (where microplastics cannot be contained during end use)	YES	NO	NO	NO	YES	Time needed for transition	NA	1	"In principal, SEAC finds a longer TP justified considering the complexity of the product development of these products (including certification)." p.104		Same
microplastics	Restricting the use of intentionally added microplastic particles to consumer or professional use products of any kind.	11/01/2019	17/10/2023	Commission decided	PBT equivalent	Rinse-off cosmetic products	YES	NO	NO	NO	YES	Time needed for transition	NA	1	"SEAC finds this justified since it allows sufficient time to find and implement alternatives." p.105		Same
microplastics	Restricting the use of intentionally added microplastic particles to consumer or professional use products of any kind.	11/01/2019	17/10/2023	Commission decided	PBT equivalent	Detergents and maintenance products without microbeads	YES	NO	NO	NO	YES	NO	NA	1	"SEAC finds the transition period justified since the proposed transitional period strikes a balance between the minimisation of socio-economic impacts and a timely reduction in emissions." p.105		Same
microplastics	Restricting the use of intentionally added microplastic particles to consumer or professional use products of any kind.	11/01/2019	17/10/2023	Commission decided	PBT equivalent	Fragrance encapsulates	YES	NO	NO	NO	YES	NO	NA	1	"Main argument in favour of extending the transitional period for fragrance encapsulation is the fact that there is currently no alternative, non-microplastic fragrance encapsulation technology and that industry is working on developing alternatives." p.105		Same
microplastics	Restricting the use of intentionally added microplastic particles to consumer or professional use products of any kind.	11/01/2019	17/10/2023	Commission decided	PBT equivalent	Agridultural & horticultural uses: Controlled release fertilisers & fertiliser additives	YES	NO	NO	NO	YES	Already regulated elsewhere	NA	1	"SEAC finds this justified in order to create regulatory consistency, but notes the uncertainty regarding the ability to actually develop alternatives in the proposed transitional period." p.106		Same
microplastics	Restricting the use of intentionally added microplastic particles to consumer or professional use products of any kind.	11/01/2019	17/10/2023	Commission decided	PBT equivalent	Agridultural & horticultural uses: Capsule suspensions PPPs & coated seeds	YES	NO	NO	NO	YES	NO	NA	1	"SEAC finds this justified since the proposed transitional period strikes a balance between the minimisation of socio-economic impacts and a timely reduction in emissions."		Same
microplastics	Restricting the use of intentionally added microplastic particles to consumer or professional use products of any kind.	11/01/2019	17/10/2023	Commission decided	PBT equivalent	Leave-on cosmetic products	YES	NO	NO	NO	YES	NO	NA	1	"SEAC finds a longer transitional period than for rinse-off cosmetic products justified due to the complexity of the formulations." p.107		Same	Different transitional period for decorative cosmetics
microplastics	Restricting the use of intentionally added microplastic particles to consumer or professional use products of any kind.	11/01/2019	17/10/2023	Commission decided	PBT equivalent	In vitro diagnostics	YES	NO	NO	NO	NO	Estimated negligible release/exposure/risk	Costs outweight the benefits	0	"The Dossier Submitter developed different scenarios to assess the impact of different RMO for the use of microplastics in IVD products (BD D.7): 1. Full ban without transition period 2. Derogation conditional on incineration of microplastic-containing solid waste 3. Derogation conditional on containment of microplastics throughout their use and incineration of solid and liquid waste 4. Full ban …	The releases of microplastics from IVD products are believed to be very low. The most appropriate measure is to authorize this use with the condition to provide instructions for use and disposal, and implement an annual reporting requirement.	Same
formaldehyde and formaldehyde releasers	Restriction on formaldehyde and formaldehyde releasing substances in articles.	11/01/2019	06/08/2026	Commission decided	CMR and skin sensitisation	Articles exclusively used outdoor	YES	NO	NO	NO	NO	Estimated negligible release/exposure/risk	NA	0	"SEAC agrees with the exclusion from the scope of articles exclusively used in outdoor environments since risk concerns mostly indoor environments and these articles do not contribute to formaldehyde exposure in indoor air. The following non-exhaustive list includes examples of articles, which in SEAC’s view, are exclusively for outdoor use: trellises, pagodas, wooden play equipment, car ports, e…	The use of formaldehyde outdoors do not contribute to exposure in indoor air. The risk is believed to be negligible.	Same	Additional derogation for articles in construction exclusively used outside the building shell
formaldehyde and formaldehyde releasers	Restriction on formaldehyde and formaldehyde releasing substances in articles.	11/01/2019	06/08/2026	Commission decided	CMR and skin sensitisation	Articles produced without addition of formaldehyde or formaldehyde releasing substances	YES	NO	NO	NO	NO	Derogation for impurity levels	NA	0	"SEAC agrees that articles produced without the addition of formaldehyde or formaldehyde releasing substances should be out of the scope. Such articles either do not release formaldehyde because it is not present in the article (e.g. metals, minerals, plastic materials produced from non-formaldehyde-releasing polymers, glass, ceramics etc.) or formaldehyde can be released by decomposition of subs…	Such articles can release formaldehyde by decomposition of substances naturally present in them (e.g. lignin degradation in grown solid wood) or as a result of burning processes	Same
formaldehyde and formaldehyde releasers	Restriction on formaldehyde and formaldehyde releasing substances in articles.	11/01/2019	06/08/2026	Commission decided	CMR and skin sensitisation	Articles for industrial and professional use	YES	NO	YES	NO	NO	NO	NA	1	"SEAC supports the derogation for articles exclusively for industrial and professional use, if formaldehyde released from them does not generate exposure to consumers (paragraph 4 of the proposed restriction). SEAC considers this derogation also covers articles which undergo further processing before being sold to industrial/professional end users, such as: - articles for the core of sealed doors…	This derogation covers articles exclusively for industrial and professional use, if formaldehyde released from them does not generate exposure to consumers (i.e. risks is negligible). It covers articles which undergo further processing before being sold to industrial/professional end users, e.g. articles for the core of sealed doors for fire-protection, noise reduction and anti-burglar resistance…	Same
formaldehyde and formaldehyde releasers	Restriction on formaldehyde and formaldehyde releasing substances in articles.	11/01/2019	06/08/2026	Commission decided	CMR and skin sensitisation	Second-hand articles	YES	NO	NO	NO	NO	Practicality and enforceability reasons	NA	0	"In the majority of cases, formaldehyde releases decrease over time (as off-gassing of residual formaldehyde occurs) hence releases from articles sold (or transferred) as second-hand articles, are expected to be very limited. However, SEAC notes that the available information, was not enough for the Dossier Submitter to perform a quantitative assessment of the risks posed by second-hand articles.…	It is believed than formaldehyde releases from articles decrease overtime. The remaining releases from second-hand articles are believed to be limited.	Same
formaldehyde and formaldehyde releasers	Restriction on formaldehyde and formaldehyde releasing substances in articles.	11/01/2019	06/08/2026	Commission decided	CMR and skin sensitisation	Articles already regulated under other reguations	YES	NO	NO	NO	NO	Already regulated elsewhere	NA	0	"The proposed exemptions concern the following articles: - Articles subject to Regulation (EU) 2017/745 on medical devices because such devices have to fulfil specific requirements in terms of safety and functionality. - Articles subject to Regulation (EU) 2016/425 on personal protective equipment (PPE), because such equipment needs to fulfil specific safety requirements and to ensure their funct…	To avoid double regulations	Same
formaldehyde and formaldehyde releasers	Restriction on formaldehyde and formaldehyde releasing substances in articles.	11/01/2019	06/08/2026	Commission decided	CMR and skin sensitisation	Temporary Sources	YES	NO	NO	NO	NO	Outside of the restriction scope	NA	0	"SEAC acknowledges that formaldehyde emissions from temporary combustion sources, such as cooking, smoking, burning wax or incense candles and ethanol fireplaces, cannot be addressed by an emission limit on articles. However, SEAC notes that temporary formaldehyde emission sources which are outside the scope of this restriction proposal further increase formaldehyde concentrations in indoor air, …	Such temporary sources cannot be addressed by an emission limit on articles.	Same
formaldehyde and formaldehyde releasers	Restriction on formaldehyde and formaldehyde releasing substances in articles.	11/01/2019	06/08/2026	Commission decided	CMR and skin sensitisation	Exclusion of consumer mixtures	YES	NO	NO	NO	NO	Already regulated elsewhere	NA	0	"SEAC notes that formaldehyde can also be released from consumer mixtures such as resins, glues, adhesive, fillers, stabilizers, foaming agents, paints, lacquers, etc. Since 2018, mixtures cannot be supplied to consumers in a concentration of ≥ 0.1 % w/w due to the classification of formaldehyde as CMR substance (Carc. 1B) and its subsequent inclusion in entry 28 of REACH Annex XVII. SEAC notes t…	Mixtures for consumer use (e.g. resins, glues, adhesive, fillers, stabilizers, foaming agents, paints) are not in the scope of the proposal because a concentration limit of 0.1 % already applies to mixtures due to formaldehyde’s classification as Carc. 1B and its inclusion in entry 28 of REACH Annex XVII. The risk is therefore adequately controlled.	Same
cobalt carbonate; cobalt di(acetate); cobalt dichloride; cobalt dinitrate; cobalt sulphate	Restricting the placing on the market of certain chemicals and use of professional and industrial use of the 5 cobalt salts where adequate control cannot be demonstrated. The restriction may also be implemented by imposing operational conditions and risk management measures.	05/10/2018	Restriction terminated	Commission decided	CMR (Carcinogen 1B, Mutagen 2, Toxic to reproduction 1B)	Cobalt salts used as additive in feedingstuffs within the scope of Regulation (EC) no 1831/2023 on additives for use in animal nutrition	YES	NO	NO	NO	NO	Practicality and enforceability reasons	NA	0	"SEAC notes RAC’s conclusion to not support the derogation from a risk perspective. SEAC notes that cobalt salts used as additives in feedingstuffs are exempted from REACH registration and the communication obligations in the supply chain so parts of the conditions of the restriction are not applicable to companies using the substances as additives in feedingstuffs. In SEAC’s view, not granting t…	SEAC considers that the restriction as initially proposed by the dossier submitter is not the most appropriate EU-wide measure. RAC proposed different conditions to the restrictions. SEAC is still uncertain whether the restriction as amended by RAC is appropriate. The uncertainties are related to proportionality aspects, to the discussion of whether a binding occupational exposure limit value (BO…	Restriction terminated	Restriction has been terminated by the Commission
Skin sensitising, irritative and/or corrosive substances	Restriction on the placing on the market of textile, leather, hide and fur articles containing skin sensitising substances.	12/04/2019	NA	Final opinion published	Skin sensitising, irritative and/or corrosive substances	Personal protective equipment and medical devices (covered by Regulation (EU) 2016/425 and Regulation (EU) 2017/745 respectively)	YES	NO	YES	NO	NO	NO	NA	1	"SEAC concurs with the proposal by the Dossier Submitter to derogate uses in personal protective equipment and medical devices falling under the scope of Regulation (EU) 2016/425 and Regulation (EU) 2017/745 respectively. [...]" - p.32	Derogation to be consistent with derogation of entry 72 of Annex XVII, based on the need for such equipment and devices to fulfil specific requirements in terms of safety and functionality.	NA	NA	Entry 72 of Annex XVII is restricting substance identified as CMR in textiles, clothing and footwear (and related accessories).
Skin sensitising, irritative and/or corrosive substances	Restriction on the placing on the market of textile, leather, hide and fur articles containing skin sensitising substances.	12/04/2019	NA	Final opinion published	Skin sensitising, irritative and/or corrosive substances	Personal protective equipment and medical devices (covered by Regulation (EU) 2016/425 and Regulation (EU) 2017/745 respectively)	YES	NO	NO	NO	NO	Already regulated elsewhere	NA	0	"[...] SEAC concludes the exemption for biocides and biocide treated articles is justified although not consistent with entry 72 for which no such exemption was introduced. For skin sensitising biocidal substances that also have other functionalities in textile leather or other articles that are in the scope of the restriction proposal SEAC recommends applying the applicable concentration limit (…	Risks related to substances used in biocidal products are already covered by the BPR. Derogation to prevent double regulations.	NA	NA	BPR = Biocidal Products Regulation
Skin sensitising, irritative and/or corrosive substances	Restriction on the placing on the market of textile, leather, hide and fur articles containing skin sensitising substances.	12/04/2019	NA	Final opinion published	Skin sensitising, irritative and/or corrosive substances	Personal protective equipment and medical devices (covered by Regulation (EU) 2016/425 and Regulation (EU) 2017/745 respectively)	YES	NO	NO	NO	NO	Practicality and enforceability reasons	NA	0	"Although supporting information in the Background Document is limited, SEAC concurs with the analysis by the Dossier Submitter that the second-hand consumer market for textile and leather articles is likely to be relatively large and complex. Thus, it will be difficult and expensive to enforce a restriction on skin sensitisers in these articles. More importantly, SEAC considers enforcement on co…	Practicalities and enforceability of the restriction	NA	NA
Calcium cyanamide	Annex XV restriction determining whether the use of calcium cyanamide as a fertiliser poses an unacceptable risk to the environment.	19/07/2019	NA	Final opinion published	Acute Tox. 4, STOT SE 3 and Eye Dam 1; Aquatic Chronic 3, Carc. 2, Repro. 2, Acute Tox. 3, Acute Tox. 3, STOT RE 2, Skin Corr. 1, Skin Sens. 1, Eye Dam. 1	Use as fertiliser in closed agricultural system	NO	Not recommended by SEAC	Not recommended by SEAC	Not recommended by SEAC	Not recommended by SEAC	Not recommended by SEAC	Not recommended by SEAC	Not recommended by SEAC	"the derogation was withdrawn as its enforcement was thought to be challenging" - p.10	The enforcement of such a derogation was considered to be potentially problematic. The dossier submitter withdrew its proposal for derogation.	NA	NA
Octamethylcyclotetrasiloxane (D4); Decamethylcyclopentasiloxane (D5); dodecamethylcyclohexasiloxane (D6)	Leave on personal care products and other consumer/professional products (e.g. dry cleaning, waxes and polishes, washing and cleaning products) containing D4/D5/D6 in concentrations &gt; 0.1% shall not be placed on the market. In addition, wash off and rinse off cosmetic products containing D6 in concentrations &gt; 0.1% shall not be placed on the market.	11/01/2019	NA	Final opinion published	PBT and vPvB	Placing on the market of D5 and D6 for use as medical devices, as defined in Directive 93/42/EEC or in the Regulation (EU) 2017/745, for the (i) treatment/care of scars and wounds, (ii) prevention of wounds, and (iii) care of stoma.	YES	YES	YES	NO	YES	NO	NA	3	"Based on the multi-criteria analysis, the Dossier Submitter proposed two derogations based on the fact that a loss of functionality with currently available alternatives would adversely affect vulnerable populations (case of medical devices for scar/wound treatment, wound prevention and the care of stoma) or damage valuable cultural property (case of use of D5 in the cleaning or restoration of a…	Alternatives may not provide the required technical function, which would affect vulnerable populations (e.g. old and infirm). Plus, the tonnage used for this use is astimated to be low with a low proportion of releases directly to the aquatic compartment. Transitional period of 5 years.	NA	NA	It is mentionned in the opinion that the dossier submitter assessed the need for derogations for specific uses by means of a multi-criteria analysis including both qualitative and quantitative information, following the criteria: - Whether functionality would be maintained in the case of a restriction - The sustainibility of alternatives - The magnitude of releases that would be prevented by a re…
Octamethylcyclotetrasiloxane (D4); Decamethylcyclopentasiloxane (D5); dodecamethylcyclohexasiloxane (D6)	Leave on personal care products and other consumer/professional products (e.g. dry cleaning, waxes and polishes, washing and cleaning products) containing D4/D5/D6 in concentrations &gt; 0.1% shall not be placed on the market. In addition, wash off and rinse off cosmetic products containing D6 in concentrations &gt; 0.1% shall not be placed on the market.	11/01/2019	NA	Final opinion published	PBT and vPvB	Placing on the market of D5 for professional use in the cleaning or restoration of art and antiques.	YES	YES	YES	NO	YES	NO	NA	3	"Based on the multi-criteria analysis, the Dossier Submitter proposed two derogations based on the fact that a loss of functionality with currently available alternatives would adversely affect vulnerable populations (case of medical devices for scar/wound treatment, wound prevention and the care of stoma) or damage valuable cultural property (case of use of D5 in the cleaning or restoration of a…	The typical alternatives to D5 for this would not achieve an overall reduction in risk, and there is a potential for damage and loss of cultural property. Only use of D5 is derogated because of the harmonised classification of D4 for human health. Transitional period of 10 years.	NA	NA	It is mentionned in the opinion that the dossier submitter assessed the need for derogations for specific uses by means of a multi-criteria analysis including both qualitative and quantitative information, following the criteria: - Whether functionality would be maintained in the case of a restriction - The sustainibility of alternatives - The magnitude of releases that would be prevented by a re…
Octamethylcyclotetrasiloxane (D4); Decamethylcyclopentasiloxane (D5); dodecamethylcyclohexasiloxane (D6)	Leave on personal care products and other consumer/professional products (e.g. dry cleaning, waxes and polishes, washing and cleaning products) containing D4/D5/D6 in concentrations &gt; 0.1% shall not be placed on the market. In addition, wash off and rinse off cosmetic products containing D6 in concentrations &gt; 0.1% shall not be placed on the market.	11/01/2019	NA	Final opinion published	PBT and vPvB	D4 or D5 or D6 in a concentration equal to or less than 1% w/w, for use in adhesion, sealing, glueing and casting	YES	NO	NO	NO	NO	Derogation for impurity levels	Derogation for impurity levels	0	"One of the aims of the consultation was to receive information on the content of D4, D5 and D6 in silicone polymer mixtures, used by consumers and professionals, as it was assumed that they may unavoidably contain D4, D5 or D6 residues above 0.1% w/w of each substance. The information submitted during the consultation was used by the Dossier Submitter to adapt the conditions of the restriction a…	Change in the concentration limit in order to prevent the uses of silicon polymers mixtures potentially containing impurities of D4, D5 and D6 to be inadvertently affected by the restriction.	NA	NA	It is mentionned in the opinion that the dossier submitter assessed the need for derogations for specific uses by means of a multi-criteria analysis including both qualitative and quantitative information, following the criteria: - Whether functionality would be maintained in the case of a restriction - The sustainibility of alternatives - The magnitude of releases that would be prevented by a re…
Octamethylcyclotetrasiloxane (D4); Decamethylcyclopentasiloxane (D5); dodecamethylcyclohexasiloxane (D6)	Leave on personal care products and other consumer/professional products (e.g. dry cleaning, waxes and polishes, washing and cleaning products) containing D4/D5/D6 in concentrations &gt; 0.1% shall not be placed on the market. In addition, wash off and rinse off cosmetic products containing D6 in concentrations &gt; 0.1% shall not be placed on the market.	11/01/2019	NA	Final opinion published	PBT and vPvB	D5 in a concentration equal to or less than 0.3% w/w or D6 in a concentration equal to or less than 1% w/w, for use as medical devices (as defined in Directive 93/42/EEC or in the Regulation (EU) 2017/745) for dental impression.	YES	NO	NO	NO	NO	Derogation for impurity levels	Derogation for impurity levels	0	"One of the aims of the consultation was to receive information on the content of D4, D5 and D6 in silicone polymer mixtures, used by consumers and professionals, as it was assumed that they may unavoidably contain D4, D5 or D6 residues above 0.1% w/w of each substance. The information submitted during the consultation was used by the Dossier Submitter to adapt the conditions of the restriction a…	Change in the concentration limit in order to prevent the uses of silicon polymers mixtures potentially containing impurities of D4, D5 and D6 to be inadvertently affected by the restriction.	NA	NA	It is mentionned in the opinion that the dossier submitter assessed the need for derogations for specific uses by means of a multi-criteria analysis including both qualitative and quantitative information, following the criteria: - Whether functionality would be maintained in the case of a restriction - The sustainibility of alternatives - The magnitude of releases that would be prevented by a re…
Octamethylcyclotetrasiloxane (D4); Decamethylcyclopentasiloxane (D5); dodecamethylcyclohexasiloxane (D6)	Leave on personal care products and other consumer/professional products (e.g. dry cleaning, waxes and polishes, washing and cleaning products) containing D4/D5/D6 in concentrations &gt; 0.1% shall not be placed on the market. In addition, wash off and rinse off cosmetic products containing D6 in concentrations &gt; 0.1% shall not be placed on the market.	11/01/2019	NA	Final opinion published	PBT and vPvB	D4 in a concentration equal to or less than 0.5% w/w, or D5 or D6 in a concentration equal to or less than 0.3 % w/w for use as protective coatings (including marine coatings).	YES	NO	NO	NO	NO	Derogation for impurity levels	Derogation for impurity levels	0	"One of the aims of the consultation was to receive information on the content of D4, D5 and D6 in silicone polymer mixtures, used by consumers and professionals, as it was assumed that they may unavoidably contain D4, D5 or D6 residues above 0.1% w/w of each substance. The information submitted during the consultation was used by the Dossier Submitter to adapt the conditions of the restriction a…	Change in the concentration limit in order to prevent the uses of silicon polymers mixtures potentially containing impurities of D4, D5 and D6 to be inadvertently affected by the restriction.	NA	NA	It is mentionned in the opinion that the dossier submitter assessed the need for derogations for specific uses by means of a multi-criteria analysis including both qualitative and quantitative information, following the criteria: - Whether functionality would be maintained in the case of a restriction - The sustainibility of alternatives - The magnitude of releases that would be prevented by a re…
Octamethylcyclotetrasiloxane (D4); Decamethylcyclopentasiloxane (D5); dodecamethylcyclohexasiloxane (D6)	Leave on personal care products and other consumer/professional products (e.g. dry cleaning, waxes and polishes, washing and cleaning products) containing D4/D5/D6 in concentrations &gt; 0.1% shall not be placed on the market. In addition, wash off and rinse off cosmetic products containing D6 in concentrations &gt; 0.1% shall not be placed on the market.	11/01/2019	NA	Final opinion published	PBT and vPvB	D5 in a concentration equal to or less than 1% w/w or D6 in a concentration equal to or less than 3% w/w, for (i) rapid prototyping and mould making, and (ii) high performance uses stabilised by quartz filler.	YES	NO	NO	NO	NO	Derogation for impurity levels	Derogation for impurity levels	0	"One of the aims of the consultation was to receive information on the content of D4, D5 and D6 in silicone polymer mixtures, used by consumers and professionals, as it was assumed that they may unavoidably contain D4, D5 or D6 residues above 0.1% w/w of each substance. The information submitted during the consultation was used by the Dossier Submitter to adapt the conditions of the restriction a…	Change in the concentration limit in order to prevent the uses of silicon polymers mixtures potentially containing impurities of D4, D5 and D6 to be inadvertently affected by the restriction.	NA	NA	It is mentionned in the opinion that the dossier submitter assessed the need for derogations for specific uses by means of a multi-criteria analysis including both qualitative and quantitative information, following the criteria: - Whether functionality would be maintained in the case of a restriction - The sustainibility of alternatives - The magnitude of releases that would be prevented by a re…
Octamethylcyclotetrasiloxane (D4); Decamethylcyclopentasiloxane (D5); dodecamethylcyclohexasiloxane (D6)	Leave on personal care products and other consumer/professional products (e.g. dry cleaning, waxes and polishes, washing and cleaning products) containing D4/D5/D6 in concentrations &gt; 0.1% shall not be placed on the market. In addition, wash off and rinse off cosmetic products containing D6 in concentrations &gt; 0.1% shall not be placed on the market.	11/01/2019	NA	Final opinion published	PBT and vPvB	D4 or D5 or D6 in a concentration equal to or less than 0.2% w/w, for use as medical devices as defined in Directive 93/42/EEC or in the classification rule 21 set in Annex VIII to the Regulation (EU) 2017/745.	YES	NO	NO	NO	NO	Derogation for impurity levels	Derogation for impurity levels	0	"One of the aims of the consultation was to receive information on the content of D4, D5 and D6 in silicone polymer mixtures, used by consumers and professionals, as it was assumed that they may unavoidably contain D4, D5 or D6 residues above 0.1% w/w of each substance. The information submitted during the consultation was used by the Dossier Submitter to adapt the conditions of the restriction a…	Change in the concentration limit in order to prevent the uses of silicon polymers mixtures potentially containing impurities of D4, D5 and D6 to be inadvertently affected by the restriction.	NA	NA	It is mentionned in the opinion that the dossier submitter assessed the need for derogations for specific uses by means of a multi-criteria analysis including both qualitative and quantitative information, following the criteria: - Whether functionality would be maintained in the case of a restriction - The sustainibility of alternatives - The magnitude of releases that would be prevented by a re…
Octamethylcyclotetrasiloxane (D4); Decamethylcyclopentasiloxane (D5); dodecamethylcyclohexasiloxane (D6)	Leave on personal care products and other consumer/professional products (e.g. dry cleaning, waxes and polishes, washing and cleaning products) containing D4/D5/D6 in concentrations &gt; 0.1% shall not be placed on the market. In addition, wash off and rinse off cosmetic products containing D6 in concentrations &gt; 0.1% shall not be placed on the market.	11/01/2019	NA	Final opinion published	PBT and vPvB	D4 in a concentration equal to or less than 0.2% w/w, or D5 or D6 in a concentration equal to or less than 1 % w/w for use as silicone insoles for horses, or as horseshoes.	YES	NO	NO	NO	NO	Derogation for impurity levels	Derogation for impurity levels	0	"One of the aims of the consultation was to receive information on the content of D4, D5 and D6 in silicone polymer mixtures, used by consumers and professionals, as it was assumed that they may unavoidably contain D4, D5 or D6 residues above 0.1% w/w of each substance. The information submitted during the consultation was used by the Dossier Submitter to adapt the conditions of the restriction a…	Change in the concentration limit in order to prevent the uses of silicon polymers mixtures potentially containing impurities of D4, D5 and D6 to be inadvertently affected by the restriction.	NA	NA	It is mentionned in the opinion that the dossier submitter assessed the need for derogations for specific uses by means of a multi-criteria analysis including both qualitative and quantitative information, following the criteria: - Whether functionality would be maintained in the case of a restriction - The sustainibility of alternatives - The magnitude of releases that would be prevented by a re…
Octamethylcyclotetrasiloxane (D4); Decamethylcyclopentasiloxane (D5); dodecamethylcyclohexasiloxane (D6)	Leave on personal care products and other consumer/professional products (e.g. dry cleaning, waxes and polishes, washing and cleaning products) containing D4/D5/D6 in concentrations &gt; 0.1% shall not be placed on the market. In addition, wash off and rinse off cosmetic products containing D6 in concentrations &gt; 0.1% shall not be placed on the market.	11/01/2019	NA	Final opinion published	PBT and vPvB	D4 or D5 or D6 in a concentration equal to or less than 0.5 % w/w, for use as adhesion promoters.	YES	NO	NO	NO	NO	Derogation for impurity levels	Derogation for impurity levels	0	"One of the aims of the consultation was to receive information on the content of D4, D5 and D6 in silicone polymer mixtures, used by consumers and professionals, as it was assumed that they may unavoidably contain D4, D5 or D6 residues above 0.1% w/w of each substance. The information submitted during the consultation was used by the Dossier Submitter to adapt the conditions of the restriction a…	Change in the concentration limit in order to prevent the uses of silicon polymers mixtures potentially containing impurities of D4, D5 and D6 to be inadvertently affected by the restriction.	NA	NA	It is mentionned in the opinion that the dossier submitter assessed the need for derogations for specific uses by means of a multi-criteria analysis including both qualitative and quantitative information, following the criteria: - Whether functionality would be maintained in the case of a restriction - The sustainibility of alternatives - The magnitude of releases that would be prevented by a re…
Octamethylcyclotetrasiloxane (D4); Decamethylcyclopentasiloxane (D5); dodecamethylcyclohexasiloxane (D6)	Leave on personal care products and other consumer/professional products (e.g. dry cleaning, waxes and polishes, washing and cleaning products) containing D4/D5/D6 in concentrations &gt; 0.1% shall not be placed on the market. In addition, wash off and rinse off cosmetic products containing D6 in concentrations &gt; 0.1% shall not be placed on the market.	11/01/2019	NA	Final opinion published	PBT and vPvB	D6 in a concentration equal to or less than 1 % w/w, for professional use in the cleaning or restoration of art and antiques.	YES	NO	NO	NO	NO	Derogation for impurity levels	Derogation for impurity levels	0	"One of the aims of the consultation was to receive information on the content of D4, D5 and D6 in silicone polymer mixtures, used by consumers and professionals, as it was assumed that they may unavoidably contain D4, D5 or D6 residues above 0.1% w/w of each substance. The information submitted during the consultation was used by the Dossier Submitter to adapt the conditions of the restriction a…	Change in the concentration limit in order to prevent the uses of silicon polymers mixtures potentially containing impurities of D4, D5 and D6 to be inadvertently affected by the restriction.	NA	NA	It is mentionned in the opinion that the dossier submitter assessed the need for derogations for specific uses by means of a multi-criteria analysis including both qualitative and quantitative information, following the criteria: - Whether functionality would be maintained in the case of a restriction - The sustainibility of alternatives - The magnitude of releases that would be prevented by a re…
Octamethylcyclotetrasiloxane (D4); Decamethylcyclopentasiloxane (D5); dodecamethylcyclohexasiloxane (D6)	Leave on personal care products and other consumer/professional products (e.g. dry cleaning, waxes and polishes, washing and cleaning products) containing D4/D5/D6 in concentrations &gt; 0.1% shall not be placed on the market. In addition, wash off and rinse off cosmetic products containing D6 in concentrations &gt; 0.1% shall not be placed on the market.	11/01/2019	NA	Final opinion published	PBT and vPvB	D5 or D6 in a concentration equal to or less than 1 % w/w, for use in pad printing, or manufacturing of printing pads.	YES	NO	NO	NO	NO	Derogation for impurity levels	Derogation for impurity levels	0	"One of the aims of the consultation was to receive information on the content of D4, D5 and D6 in silicone polymer mixtures, used by consumers and professionals, as it was assumed that they may unavoidably contain D4, D5 or D6 residues above 0.1% w/w of each substance. The information submitted during the consultation was used by the Dossier Submitter to adapt the conditions of the restriction a…	Change in the concentration limit in order to prevent the uses of silicon polymers mixtures potentially containing impurities of D4, D5 and D6 to be inadvertently affected by the restriction.	NA	NA	It is mentionned in the opinion that the dossier submitter assessed the need for derogations for specific uses by means of a multi-criteria analysis including both qualitative and quantitative information, following the criteria: - Whether functionality would be maintained in the case of a restriction - The sustainibility of alternatives - The magnitude of releases that would be prevented by a re…
Octamethylcyclotetrasiloxane (D4); Decamethylcyclopentasiloxane (D5); dodecamethylcyclohexasiloxane (D6)	Leave on personal care products and other consumer/professional products (e.g. dry cleaning, waxes and polishes, washing and cleaning products) containing D4/D5/D6 in concentrations &gt; 0.1% shall not be placed on the market. In addition, wash off and rinse off cosmetic products containing D6 in concentrations &gt; 0.1% shall not be placed on the market.	11/01/2019	NA	Final opinion published	PBT and vPvB	D4, or D5, or D6 in a concentration equal to or less than 1 % w/w, for use in 3D-printing	YES	NO	NO	NO	NO	Derogation for impurity levels	Derogation for impurity levels	0	"One of the aims of the consultation was to receive information on the content of D4, D5 and D6 in silicone polymer mixtures, used by consumers and professionals, as it was assumed that they may unavoidably contain D4, D5 or D6 residues above 0.1% w/w of each substance. The information submitted during the consultation was used by the Dossier Submitter to adapt the conditions of the restriction a…	Change in the concentration limit in order to prevent the uses of silicon polymers mixtures potentially containing impurities of D4, D5 and D6 to be inadvertently affected by the restriction.	NA	NA	It is mentionned in the opinion that the dossier submitter assessed the need for derogations for specific uses by means of a multi-criteria analysis including both qualitative and quantitative information, following the criteria: - Whether functionality would be maintained in the case of a restriction - The sustainibility of alternatives - The magnitude of releases that would be prevented by a re…
Octamethylcyclotetrasiloxane (D4); Decamethylcyclopentasiloxane (D5); dodecamethylcyclohexasiloxane (D6)	Leave on personal care products and other consumer/professional products (e.g. dry cleaning, waxes and polishes, washing and cleaning products) containing D4/D5/D6 in concentrations &gt; 0.1% shall not be placed on the market. In addition, wash off and rinse off cosmetic products containing D6 in concentrations &gt; 0.1% shall not be placed on the market.	11/01/2019	NA	Final opinion published	PBT and vPvB	Use of D5 in strictly controlled closed dry cleaning systems for textile, leather and fur where the cleaning solvent is recycled or incinerated.	YES	NO	NO	NO	YES	NO	NA	1	"A third derogation for dry cleaning of textiles, leather and fur (process-limited, and transition of 10 years) is based on the grounds that some of the likely alternative substances would not result in an overall reduction in risk (e.g. flammability). [...] SEAC agree with the assessment of these derogations and considers that the above elements and especially the need to avoid a transfer of ris…	The likely alternative substances would not result in an overall reduction in risk (e.g. flammability).	NA	NA	It is mentionned in the opinion that the dossier submitter assessed the need for derogations for specific uses by means of a multi-criteria analysis including both qualitative and quantitative information, following the criteria: - Whether functionality would be maintained in the case of a restriction - The sustainibility of alternatives - The magnitude of releases that would be prevented by a re…
Octamethylcyclotetrasiloxane (D4); Decamethylcyclopentasiloxane (D5); dodecamethylcyclohexasiloxane (D6)	Leave on personal care products and other consumer/professional products (e.g. dry cleaning, waxes and polishes, washing and cleaning products) containing D4/D5/D6 in concentrations &gt; 0.1% shall not be placed on the market. In addition, wash off and rinse off cosmetic products containing D6 in concentrations &gt; 0.1% shall not be placed on the market.	11/01/2019	NA	Final opinion published	PBT and vPvB	Head lice treatment	NO	Not recommended by SEAC	Not recommended by SEAC	Not recommended by SEAC	Not recommended by SEAC	Not recommended by SEAC	Not recommended by SEAC	Not recommended by SEAC	"For head lice treatment, it appears from the information provided by the Dossier Submitter, that there are existing and efficient alternatives, including alternatives not using insecticide. The same conclusion applies regarding the availability of alternatives for lubricants, massage gels and topical treatments. Additionally, also considering the relatively significant releases to the environmen…	There are existing efficient alternatives, including alternatives not using insecticides.	NA	NA	It is mentionned in the opinion that the dossier submitter assessed the need for derogations for specific uses by means of a multi-criteria analysis including both qualitative and quantitative information, following the criteria: - Whether functionality would be maintained in the case of a restriction - The sustainibility of alternatives - The magnitude of releases that would be prevented by a re…
Octamethylcyclotetrasiloxane (D4); Decamethylcyclopentasiloxane (D5); dodecamethylcyclohexasiloxane (D6)	Leave on personal care products and other consumer/professional products (e.g. dry cleaning, waxes and polishes, washing and cleaning products) containing D4/D5/D6 in concentrations &gt; 0.1% shall not be placed on the market. In addition, wash off and rinse off cosmetic products containing D6 in concentrations &gt; 0.1% shall not be placed on the market.	11/01/2019	NA	Final opinion published	PBT and vPvB	Lubricants, massage gels and topical treatments	NO	Not recommended by SEAC	Not recommended by SEAC	Not recommended by SEAC	Not recommended by SEAC	Not recommended by SEAC	Not recommended by SEAC	Not recommended by SEAC	"For head lice treatment, it appears from the information provided by the Dossier Submitter, that there are existing and efficient alternatives, including alternatives not using insecticide. The same conclusion applies regarding the availability of alternatives for lubricants, massage gels and topical treatments. Additionally, also considering the relatively significant releases to the environmen…	There are existing efficient alternatives.	NA	NA	It is mentionned in the opinion that the dossier submitter assessed the need for derogations for specific uses by means of a multi-criteria analysis including both qualitative and quantitative information, following the criteria: - Whether functionality would be maintained in the case of a restriction - The sustainibility of alternatives - The magnitude of releases that would be prevented by a re…
Octamethylcyclotetrasiloxane (D4); Decamethylcyclopentasiloxane (D5); dodecamethylcyclohexasiloxane (D6)	Leave on personal care products and other consumer/professional products (e.g. dry cleaning, waxes and polishes, washing and cleaning products) containing D4/D5/D6 in concentrations &gt; 0.1% shall not be placed on the market. In addition, wash off and rinse off cosmetic products containing D6 in concentrations &gt; 0.1% shall not be placed on the market.	11/01/2019	NA	Final opinion published	PBT and vPvB	Detergents, household care and vehicle maintenance products	NO	Not recommended by SEAC	Not recommended by SEAC	Not recommended by SEAC	Not recommended by SEAC	Not recommended by SEAC	Not recommended by SEAC	Not recommended by SEAC	"SEAC agrees with the proposal by the Dossier Submitter not to derogate the use of D5 and D6 in detergents, household care and vehicle maintenance products, on the grounds that there are existing alternatives with lower risk and same level of performance." - p.25	There are existing alternatives with lower risk and same level of performance.	NA	NA	It is mentionned in the opinion that the dossier submitter assessed the need for derogations for specific uses by means of a multi-criteria analysis including both qualitative and quantitative information, following the criteria: - Whether functionality would be maintained in the case of a restriction - The sustainibility of alternatives - The magnitude of releases that would be prevented by a re…
Perfluorohexane-1-sulphonic acid, its salts and related substances	The proposal intends to restrict the manufacture, use and placing on the market of PFHxS, its salts and related substances as substances, constituents of other substances, mixtures and articles or parts thereof.	12/04/2019	NA	Final opinion published	vPvB	Exempted uses in the restriction on PFOS	YES	NO	NO	NO	NO	Derogation for impurity levels	NA	0	"According to the Dossier Submitter, the proposed restriction on PFHxS is not intended to affect the derogations listed in the PFOS restriction. Considering that: - there is no information available on technical possibilities for purifying PFHxS impurities from PFOS; - according to the Dossier Submitter, there is no indication that the negative environmental impacts of using PFHxS should be consi…	PFHxS can be present as impurities in PFOS related substances. As there is no information available on technical possibilities for purifying PFHxS impurities from PFOS, these uses should be derogated as well.	NA	NA
Perfluorohexane-1-sulphonic acid, its salts and related substances	The proposal intends to restrict the manufacture, use and placing on the market of PFHxS, its salts and related substances as substances, constituents of other substances, mixtures and articles or parts thereof.	12/04/2019	NA	Final opinion published	vPvB	Firefighting foams placed on the market before 18 months after the date of entry into force	YES	NO	NO	NO	NO	To use articles until their end of life	Costs outweight the benefits	0	"Overall, SEAC agrees with the Dossier Submitter in that restricting foams that are still in stock would be disproportionate. […] Since testing and training can be carried out using alternative firefighting foams, SEAC agrees with such recommendation, considering that the environmental impacts of using such foams for testing and training are not compensated by socio-economic benefits related to t…	The emissions and environmental contaminations due to the use of firefighting foams containing PFHxS as impurities are believed to be low. Restricting foams that are in stock would be disproportionate. The derogation does not apply to firefighting foams for training purposes as alternatives are already available for this particular use.	NA	NA
Perfluorohexane-1-sulphonic acid, its salts and related substances	The proposal intends to restrict the manufacture, use and placing on the market of PFHxS, its salts and related substances as substances, constituents of other substances, mixtures and articles or parts thereof.	12/04/2019	NA	Final opinion published	vPvB	Article already placed on the market before the date of entry into force (both articlas still in the supply chain and second-hand areticles)	YES	NO	NO	NO	NO	To use articles until their end of life	Costs outweight the benefits	0	"In the case of articles already placed on the market but still in the supply chain, SEAC considers that a derogation could be justified since it would potentially avoid high testing and enforcement costs as well as additional costs for destroying already manufactured articles as well as compliance costs for downstream operators most probably unaware of the potential emissions from the articles t…	To be in line with the restriction on PFOA, for practicality and enforceability reasons.	NA	NA
Perfluorohexane-1-sulphonic acid, its salts and related substances	The proposal intends to restrict the manufacture, use and placing on the market of PFHxS, its salts and related substances as substances, constituents of other substances, mixtures and articles or parts thereof.	12/04/2019	NA	Final opinion published	vPvB	Textiles	NO	Not recommended by SEAC	Not recommended by SEAC	Not recommended by SEAC	Not recommended by SEAC	Not recommended by SEAC	Not recommended by SEAC	Not recommended by SEAC	"In fact, fluorine-free alternatives are already used by EU industry for manufacturing waterproof and stain resistant textiles. No specific challenges due to the proposed restriction were indicated by EU textile industry during the stakeholder consultations carried out during the preparation of the proposal nor during the consultation on the restriction proposal. As a result of this, the Dossier …	Alternatives already available for that use. No derogation needed.	NA	NA
Perfluorohexane-1-sulphonic acid, its salts and related substances	The proposal intends to restrict the manufacture, use and placing on the market of PFHxS, its salts and related substances as substances, constituents of other substances, mixtures and articles or parts thereof.	12/04/2019	NA	Final opinion published	vPvB	Recycling	NO	Not recommended by SEAC	Not recommended by SEAC	Not recommended by SEAC	Not recommended by SEAC	Not recommended by SEAC	Not recommended by SEAC	Not recommended by SEAC	2SEAC notes that the available information does not suggest that PFHxS, its salts or PFHxS-related substances (as substances or as mixtures containing them) are recycled. In the absence of information to the contrary, even after the consultations, SEAC bases its opinion on the assumption that such recycling is not taking place and concludes that no associated costs are to be expected from the pro…	The recycling sector should not be impacted by the restriction. No derogation needed.	NA	NA
2,4-dinitrotoluene	Restriction on the placing on the market or use of 2,4 dinitrotoluene in articles for supply to the general public or to professional workers in concentrations greater than 0.1 % weight by weight.	16/07/2021	NA	Final opinion published	CMR (Carcinogen 1B)	Explosives	YES	NO	NO	NO	NO	Estimated negligible release/exposure/risk	Already regulated elsewhere	0	"Given the limited potential for exposure and the need to harmonise with other restrictions concerning the use of ammunition, SEAC concludes that these derogations are justified." p.7	Also mention the need to harmonise with other regulations	NA	NA
2,4-dinitrotoluene	Restriction on the placing on the market or use of 2,4 dinitrotoluene in articles for supply to the general public or to professional workers in concentrations greater than 0.1 % weight by weight.	16/07/2021	NA	Final opinion published	CMR (Carcinogen 1B)	Ammunition used for military use	YES	NO	NO	NO	NO	Estimated negligible release/exposure/risk	Already regulated elsewhere	0	"Given the limited potential for exposure and the need to harmonise with other restrictions concerning the use of ammunition, SEAC concludes that these derogations are justified." p.7	Also mention the need to harmonise with other regulations	NA	NA
2,4-dinitrotoluene	Restriction on the placing on the market or use of 2,4 dinitrotoluene in articles for supply to the general public or to professional workers in concentrations greater than 0.1 % weight by weight.	16/07/2021	NA	Final opinion published	CMR (Carcinogen 1B)	Use for micro gas generotors in seat belt pretensioners	YES	YES	YES	NO	YES	Time needed for transition	NA	3	"Based on the information provided, SEAC further considers that the engineering validation of available alternatives will only be finished by the end of 2026. Without a time_x0002_limited derogation, there might hence be safety issues, namely if seat belt pretensioners would not work correctly due to the impossibility to use 2,4-DNT and in the absence of a validated alternative. SEAC therefore co…		NA	NA
2,4-dinitrotoluene	Restriction on the placing on the market or use of 2,4 dinitrotoluene in articles for supply to the general public or to professional workers in concentrations greater than 0.1 % weight by weight.	16/07/2021	NA	Final opinion published	CMR (Carcinogen 1B)	Legacy vehicle applications (i.e. spare parts)	YES	NO	YES	NO	NO	To use articles until their end of life	Time needed for transition	1	"SEAC considers that a time-unlimited exemption is not justified on the basis of the information provided. Specifically, there is no evidence suggesting that spare parts containing 2,4-DNT need to be available indefinitely. However, SEAC considers that, similarly to MGGs in new cars, a 36-month time limited exemption seems to be justified due to similar traffic safety considerations. In addition,…		NA	NA
2,4-dinitrotoluene	Restriction on the placing on the market or use of 2,4 dinitrotoluene in articles for supply to the general public or to professional workers in concentrations greater than 0.1 % weight by weight.	16/07/2021	NA	Final opinion published	CMR (Carcinogen 1B)	Industrial uses	NO	Not recommended by SEAC	Not recommended by SEAC	Not recommended by SEAC	Not recommended by SEAC	Not recommended by SEAC	Not recommended by SEAC	Not recommended by SEAC	"SEAC considers that the exclusion of workers at industrial setting was not sufficiently justified in the restriction proposal, as it is not specified which OCs and RMMs would be in place, and that further work could be undertaken to determine to extent of risks at industrial sites and to professional workers using explosives posed by 2,4-DNT and explore how these could best be addressed" p.43		NA	NA
2,4-dinitrotoluene	Restriction on the placing on the market or use of 2,4 dinitrotoluene in articles for supply to the general public or to professional workers in concentrations greater than 0.1 % weight by weight.	16/07/2021	NA	Final opinion published	CMR (Carcinogen 1B)	Placing on the market and use of second-hand article	YES	NO	NO	NO	NO	Practicality and enforceability reasons	NA	0	"SEAC notes that the Forum underlined that, without such exemption, there would be major difficulties for the enforcement of the proposed restriction. For instance, if a car having seatbelt pretensioners and airbags is sold on the second-hand market, the seller as well as the buyer would not be aware of the presence of 2,4-DNT in the car. In addition to enforcement difficulties, and in the absenc…		NA	NA
2,4-dinitrotoluene	Restriction on the placing on the market or use of 2,4 dinitrotoluene in articles for supply to the general public or to professional workers in concentrations greater than 0.1 % weight by weight.	16/07/2021	NA	Final opinion published	CMR (Carcinogen 1B)	Substances in articles regulated by Directive 2009/48/EC on safety of toys	YES	NO	NO	NO	NO	Already regulated elsewhere	NA	0	"SEAC agrees with the exemptions proposed by the Dossier Submitter for toys, medical devices and food contact materials. The reason for this is that these articles are already covered by specific regulations relevant to 2,4-DNT, hence these exemptions would only avoid double regulation" p.41		NA	NA
2,4-dinitrotoluene	Restriction on the placing on the market or use of 2,4 dinitrotoluene in articles for supply to the general public or to professional workers in concentrations greater than 0.1 % weight by weight.	16/07/2021	NA	Final opinion published	CMR (Carcinogen 1B)	Substances used in food contact material regulated by Regulation (EC) No 1935/2004	YES	NO	NO	NO	NO	Already regulated elsewhere	NA	0	"SEAC agrees with the exemptions proposed by the Dossier Submitter for toys, medical devices and food contact materials. The reason for this is that these articles are already covered by specific regulations relevant to 2,4-DNT, hence these exemptions would only avoid double regulation" p.41		NA	NA
2,4-dinitrotoluene	Restriction on the placing on the market or use of 2,4 dinitrotoluene in articles for supply to the general public or to professional workers in concentrations greater than 0.1 % weight by weight.	16/07/2021	NA	Final opinion published	CMR (Carcinogen 1B)	Substances in articles regulated by Regulation (EU) 2017/745 on medical devices	YES	NO	NO	NO	NO	Already regulated elsewhere	NA	0	"SEAC agrees with the exemptions proposed by the Dossier Submitter for toys, medical devices and food contact materials. The reason for this is that these articles are already covered by specific regulations relevant to 2,4-DNT, hence these exemptions would only avoid double regulation" p.41		NA	NA
Substances in single-use baby diapers	This restriction proposal aims at reducing health risk associated with the wearing of single-use baby diapers on children and infants under the age of three that are placed on the market and can contain polycyclic aromatic hydrocarbons (PAHs), polychlorodibenzo-p-dioxins (dioxins or PCDDs), polychlorodibenzofurans (furans or PCDFs), polychlorobiphenyls (PCBs) and/or formaldehyde.	09/10/2020	NA	Final opinion published	CMR substances	Reusable diapers	YES	NO	NO	NO	NO	Outside of the restriction scope	Estimated negligible release/exposure/risk	0	"As such, there is no identified risk and SEAC agrees with the Dossier Submitter that reusable diapers should not be subject to the conditions of the proposed restriction. The Dossier Submitter also notes that reusable diapers are made of different materials (i.e. textiles), are washed and might have a different contaminant profile to single-use diapers." p.52		NA	NA
Substances in single-use baby diapers	This restriction proposal aims at reducing health risk associated with the wearing of single-use baby diapers on children and infants under the age of three that are placed on the market and can contain polycyclic aromatic hydrocarbons (PAHs), polychlorodibenzo-p-dioxins (dioxins or PCDDs), polychlorodibenzofurans (furans or PCDFs), polychlorobiphenyls (PCBs) and/or formaldehyde.	09/10/2020	NA	Final opinion published	CMR substances	Incontinence diapers defined as medical devices under Regulation (EU) 2017/745	YES	NO	YES	NO	NO	Outside of the restriction scope	Estimated negligible release/exposure/risk	1	"SEAC agrees with the Dossier Submitter that it would not be justified to include these types of diapers in the scope based on limited and highly uncertain information. SEAC also understands that the proposed restriction is intended to address a potential risk for children. Incontinence diapers are used for medical purposes and are targeted at adults, whose skin is known to be less sensitive to c…		NA	NA
undecafluorohexanoic acid (PFHxA), its salts and related substances	1. Shall not be manufactured, or placed on the market as substances on their own from [date]. 2. Shall not, from [date], be used in the production of, or placed on the market in: (a) another substance, as a constituent; (b) a mixture; (c) an article, in a concentration equal to or above x %.	20/12/2019	NA	Final opinion published	PMT equivalent	Articles placed on the market before the end of the general transitional period	YES	NO	NO	NO	NO	To use articles until their end of life	Practicality and enforceability reasons	0	"The proposed derogation would avoid the need to recall and dispose of already manufactured articles that are still in the supply chain (e.g. stocks) at the entry info force and therefore avoid the related costs for this. With regards to second-hand articles (second-hand market), it is difficult to know whether a second-hand article contains PFHxA and therefore whether the article would be compli…		NA	NA
undecafluorohexanoic acid (PFHxA), its salts and related substances	1. Shall not be manufactured, or placed on the market as substances on their own from [date]. 2. Shall not, from [date], be used in the production of, or placed on the market in: (a) another substance, as a constituent; (b) a mixture; (c) an article, in a concentration equal to or above x %.	20/12/2019	NA	Final opinion published	PMT equivalent	Transition period of 5 years Hard chrome plating	YES	NO	NO	NO	YES	Time needed for transition	NA	1	"SEAC agrees that immediate substitution is not feasible and transition time is needed. As to hard chrome plating, it is not fully clear based on the available information if the transition period of 5 years proposed by the Dossier Submitter is a sufficient time frame for successful transition. However, SEAC notes that the consultation on the Annex XV report did not yield comments claiming that t…		NA	NA
undecafluorohexanoic acid (PFHxA), its salts and related substances	1. Shall not be manufactured, or placed on the market as substances on their own from [date]. 2. Shall not, from [date], be used in the production of, or placed on the market in: (a) another substance, as a constituent; (b) a mixture; (c) an article, in a concentration equal to or above x %.	20/12/2019	NA	Final opinion published	PMT equivalent	Transition period of 36 months for decorative plating	YES	NO	NO	NO	YES	Time needed for transition	NA	1	"SEAC agrees that immediate substitution is not feasible and transition time is needed. As to hard chrome plating, it is not fully clear based on the available information if the transition period of 5 years proposed by the Dossier Submitter is a sufficient time frame for successful transition. However, SEAC notes that the consultation on the Annex XV report did not yield comments claiming that t…		NA	NA
undecafluorohexanoic acid (PFHxA), its salts and related substances	1. Shall not be manufactured, or placed on the market as substances on their own from [date]. 2. Shall not, from [date], be used in the production of, or placed on the market in: (a) another substance, as a constituent; (b) a mixture; (c) an article, in a concentration equal to or above x %.	20/12/2019	NA	Final opinion published	PMT equivalent	Transition period of 5 years Photographic coatings applied to films, papers, printing plates and inkjet photo media coatings	YES	NO	YES	NO	YES	Time needed for transition	NA	2	"Considering the high costs (as assumed by the Dossier Submitter) falling on few sectors, some of which potentially relevant for the health care system, and the prospects with alternatives (specifically the ongoing transition to digital techniques), SEAC agrees that an extended transition period of 5 years appears appropriate. SEAC considers that based on similar considerations (low volumes, phas…		NA	NA
undecafluorohexanoic acid (PFHxA), its salts and related substances	1. Shall not be manufactured, or placed on the market as substances on their own from [date]. 2. Shall not, from [date], be used in the production of, or placed on the market in: (a) another substance, as a constituent; (b) a mixture; (c) an article, in a concentration equal to or above x %.	20/12/2019	NA	Final opinion published	PMT equivalent	Firefighting foams placed in the market 18 months after the entry into force of the regulation	YES	NO	NO	NO	NO	Time needed for transition	NA	0	"SEAC considers that if the general transition period is extended to 36 months, the same should apply to this date for placing on the market (unless extended even more). SEAC agrees that carrying out the necessary tasks (including potential reconstruction work) over 5 years or less may be a challenge to the industry, however, does not have enough information on the overall impacts of another leng…		NA	NA
undecafluorohexanoic acid (PFHxA), its salts and related substances	1. Shall not be manufactured, or placed on the market as substances on their own from [date]. 2. Shall not, from [date], be used in the production of, or placed on the market in: (a) another substance, as a constituent; (b) a mixture; (c) an article, in a concentration equal to or above x %.	20/12/2019	NA	Final opinion published	PMT equivalent	Firefighting foams for defence applications	NO	Not recommended by SEAC	Not recommended by SEAC	Not recommended by SEAC	Not recommended by SEAC	Not recommended by SEAC	Not recommended by SEAC	Not recommended by SEAC	"SEAC considers that it has not been demonstrated that alternatives considered suitable for public uses could not be made applicable also for military uses over the transition period of 5 years proposed for firefighting foams for class B fires in general. Therefore, SEAC does not support a separate derogation from the scientific viewpoint." p.374 Annex to final background document		NA	NA
undecafluorohexanoic acid (PFHxA), its salts and related substances	1. Shall not be manufactured, or placed on the market as substances on their own from [date]. 2. Shall not, from [date], be used in the production of, or placed on the market in: (a) another substance, as a constituent; (b) a mixture; (c) an article, in a concentration equal to or above x %.	20/12/2019	NA	Final opinion published	PMT equivalent	Latex printing inks	YES	NO	NO	NO	NO	To use articles until their end of life	Time needed for transition	0	"SEAC supports a longer transition period for this use. 7 years appears suitable based on the remaining lifetime of printers." p.375 Annex to final background document		NA	NA
undecafluorohexanoic acid (PFHxA), its salts and related substances	1. Shall not be manufactured, or placed on the market as substances on their own from [date]. 2. Shall not, from [date], be used in the production of, or placed on the market in: (a) another substance, as a constituent; (b) a mixture; (c) an article, in a concentration equal to or above x %.	20/12/2019	NA	Final opinion published	PMT equivalent	Firefighting foams in tanks with surface area above 500 m2	YES	NO	YES	NO	YES	NO	NA	2	"SEAC agrees that suitable alternatives with the required performance level do not appear to be available currently or expected to be so in the near future, and therefore a longer transition time is necessary. SEAC notes that a transition period of 12 years is broadly in line with the information in a recent report (European Commission DG Environment/European Chemicals Agency 2020), that up to 10…		NA	NA
undecafluorohexanoic acid (PFHxA), its salts and related substances	1. Shall not be manufactured, or placed on the market as substances on their own from [date]. 2. Shall not, from [date], be used in the production of, or placed on the market in: (a) another substance, as a constituent; (b) a mixture; (c) an article, in a concentration equal to or above x %.	20/12/2019	NA	Final opinion published	PMT equivalent	Semiconductors and related equipments	YES	YES	NO	NO	YES	NO	NA	2	"It was claimed that alternatives do not meet the requirements; other materials fall short in terms of requirements relating to ultra-low surface energy and high temperature stability to more than 400 °C. High performance level allows to realise a small chip size. Overall, no detailed information was provided. SEAC agrees that a derogation of this use appears appropriate. Whether it would be cove…		NA	NA
undecafluorohexanoic acid (PFHxA), its salts and related substances	1. Shall not be manufactured, or placed on the market as substances on their own from [date]. 2. Shall not, from [date], be used in the production of, or placed on the market in: (a) another substance, as a constituent; (b) a mixture; (c) an article, in a concentration equal to or above x %.	20/12/2019	NA	Final opinion published	PMT equivalent	Use as transported isolated intermediates	YES	NO	NO	NO	NO	Estimated negligible release/exposure/risk	Costs outweight the benefits	0	"SEAC notes that any activity taking advantage of this derogation will have to comply with the conditions of Art. 18(4) of Regulation 1907/2006 (REACH). RAC supports this derogation due to the low emissions; consequently, SEAC concludes that any cost due to a restriction would not be proportionate. SEAC therefore supports this derogation. SEAC also recalls that a respective derogation is included…		NA	NA
undecafluorohexanoic acid (PFHxA), its salts and related substances	1. Shall not be manufactured, or placed on the market as substances on their own from [date]. 2. Shall not, from [date], be used in the production of, or placed on the market in: (a) another substance, as a constituent; (b) a mixture; (c) an article, in a concentration equal to or above x %.	20/12/2019	NA	Final opinion published	PMT equivalent	Personal protective equipments as specified in Regulation (EU) 2016/425	YES	YES	YES	NO	YES	NO	NA	3	"SEAC recognises that these uses provide human health and life protecting functions. Lack of products performing well could cause serious health damage and casualties, and the related impacts both in terms of human suffering and economic consequences could be large. There could also be losses relating to distress and related inability to do ones work properly due to mistrust in the available equi…		NA	NA
undecafluorohexanoic acid (PFHxA), its salts and related substances	1. Shall not be manufactured, or placed on the market as substances on their own from [date]. 2. Shall not, from [date], be used in the production of, or placed on the market in: (a) another substance, as a constituent; (b) a mixture; (c) an article, in a concentration equal to or above x %.	20/12/2019	NA	Final opinion published	PMT equivalent	Textiles for the use in engine bays in automotive and aerospace industry	YES	YES	NO	NO	YES	NO	NA	2	"SEAC recalls that the motivation of the derogation is the lack of oil repellent alternatives and considers that the derogation should be limited to parts where contact with fuel or oil required for the functioning of the vehicle can be expected in normal circumstances. SEAC notes that this could also apply to some other parts in addition to the engine bay. However, in the absence of further info…		NA	NA
undecafluorohexanoic acid (PFHxA), its salts and related substances	1. Shall not be manufactured, or placed on the market as substances on their own from [date]. 2. Shall not, from [date], be used in the production of, or placed on the market in: (a) another substance, as a constituent; (b) a mixture; (c) an article, in a concentration equal to or above x %.	20/12/2019	NA	Final opinion published	PMT equivalent	Epilames used in watches	YES	NO	NO	NO	YES	Estimated negligible release/exposure/risk	NA	1	"SEAC agrees that costs to the concerned actors can be expected. The magnitude and share of the costs that would be borne by EU actors are not clear; comments were provided mostly by extra-EU actors and only one actor based in the EU. Volumes used and the potential resulting annual emissions are low compared to other uses. Some search for suitable fluorine-free alternatives has been made but has …		NA	NA
undecafluorohexanoic acid (PFHxA), its salts and related substances	1. Shall not be manufactured, or placed on the market as substances on their own from [date]. 2. Shall not, from [date], be used in the production of, or placed on the market in: (a) another substance, as a constituent; (b) a mixture; (c) an article, in a concentration equal to or above x %.	20/12/2019	NA	Final opinion published	PMT equivalent	Medical devices as specified in Regulation 2017/745	YES	YES	YES	NO	YES	NO	NA	3	SEAC recognises that these uses provide human health and life protecting functions. Lack of products performing sufficiently well could cause serious health damage and casualties, and the related impacts both in terms of human suffering and economic consequences could be large. SEAC concluded that the information available does not allow to reach a conclusion on proportionality of a restriction o…	SEAC stated that a broad derogation on all medical devices is likely to cover uses for which continued use of PFHxA is not justified, and that more "use-specific" information is needed to implement use-specific derogations. The ESU could be of help here	NA	NA
undecafluorohexanoic acid (PFHxA), its salts and related substances	1. Shall not be manufactured, or placed on the market as substances on their own from [date]. 2. Shall not, from [date], be used in the production of, or placed on the market in: (a) another substance, as a constituent; (b) a mixture; (c) an article, in a concentration equal to or above x %.	20/12/2019	NA	Final opinion published	PMT equivalent	Filtration and separation media used in high performance air and liquid applications that require a combination of water- and oil- repellence	YES	YES	NO	YES	YES	NO	NA	3	"SEAC agrees that considering the expected loss of appropriately functioning filtering applications, and the related societal costs, a derogation appears necessary. A suitable length of a transition period is difficult to estimate, since the technical requirements, and therefore the timelines with the development of suitable alternatives, vary widely by application. SEAC notes that requalificatio…	Similar to medical devices: proposed derogation is very broad and it is likely to cover not critical applications.	NA	NA
undecafluorohexanoic acid (PFHxA), its salts and related substances	1. Shall not be manufactured, or placed on the market as substances on their own from [date]. 2. Shall not, from [date], be used in the production of, or placed on the market in: (a) another substance, as a constituent; (b) a mixture; (c) an article, in a concentration equal to or above x %.	20/12/2019	NA	Final opinion published	PMT equivalent	Change of the concentration limit of PFHxA in fluoropolymers (up to 2000 ppb)	YES	YES	YES	YES	YES	NO	NA	3	"SEAC agrees that considering the wide reliance on fluoropolymers in a wide variety of industrial applications, a restriction could have large effects on several sectors with partly unpredictable knock-on effects on other sectors. SEAC agrees that suitable alternatives do not appear to be available for many applications and it may take a lot of further work and a long time to develop suitable alt…	Similar to medical devices: proposed derogation is very broad and it is likely to cover not critical applications.	NA	NA
undecafluorohexanoic acid (PFHxA), its salts and related substances	1. Shall not be manufactured, or placed on the market as substances on their own from [date]. 2. Shall not, from [date], be used in the production of, or placed on the market in: (a) another substance, as a constituent; (b) a mixture; (c) an article, in a concentration equal to or above x %.	20/12/2019	NA	Final opinion published	PMT equivalent	Higher concentration limit of PFHxA in fluoropolymers used for: engine parts in automotive, aerospace and shipping industry	NO	Not recommended by SEAC	Not recommended by SEAC	Not recommended by SEAC	Not recommended by SEAC	Not recommended by SEAC	Not recommended by SEAC	Not recommended by SEAC	"Overall, there is not sufficient information available to SEAC to support any specific limit values" p.398 Annex to final background document		NA	NA
undecafluorohexanoic acid (PFHxA), its salts and related substances	1. Shall not be manufactured, or placed on the market as substances on their own from [date]. 2. Shall not, from [date], be used in the production of, or placed on the market in: (a) another substance, as a constituent; (b) a mixture; (c) an article, in a concentration equal to or above x %.	20/12/2019	NA	Final opinion published	PMT equivalent	Higher concentration limit of PFHxA in fluoropolymers used in coating and electronic devices, with transitional period of 7 years	NO	Not recommended by SEAC	Not recommended by SEAC	Not recommended by SEAC	Not recommended by SEAC	Not recommended by SEAC	Not recommended by SEAC	Not recommended by SEAC	"In the consultation on the SEAC draft opinion it was confirmed that the concerned use relates to (the manufacture and use of) side-chain fluorinated polymers and not to fluoropolymers. Therefore any related derogation for coating of electronic devices should be formulated in a different manner. Discussion on coating of electronic devices can be found in a dedicated paragraph in Table 51." p.398 …		NA	NA
Lead and its compounds	Placing on the market and use of lead in projectiles (for firearms and airguns), and in fishing sinkers and lures for outdoor activities. Outdoor activities include hunting, sports shooting, other outdoor shooting and fishing. Military uses of lead projectiles, along with other uses such as by police, security and customs forces, are outside the scope of the restriction proposal. Indoor uses of l…	15/01/2021	NA	Final opinion published	STOT RE Cat. 1 (Neurotoxic); Acute and Chronic toxic to aquatic life	Lead gunshots for hunting only for users licensed by Member States	NO	Not recommended by SEAC	Not recommended by SEAC	Not recommended by SEAC	Not recommended by SEAC	Not recommended by SEAC	Not recommended by SEAC	Not recommended by SEAC	"SEAC considers that the optional conditional derogation of lead gunshot in sports shooting could undermine the effectiveness of the proposed restriction for lead gunshot in hunting, because it could compromise the advantages of a ban on placing on the market in terms of enforceability as lead gunshot would remain available on the market to a very limited number of actors (see discussion under C1…		NA	NA
Lead and its compounds	Placing on the market and use of lead in projectiles (for firearms and airguns), and in fishing sinkers and lures for outdoor activities. Outdoor activities include hunting, sports shooting, other outdoor shooting and fishing. Military uses of lead projectiles, along with other uses such as by police, security and customs forces, are outside the scope of the restriction proposal. Indoor uses of l…	15/01/2021	NA	Final opinion published	STOT RE Cat. 1 (Neurotoxic); Acute and Chronic toxic to aquatic life	Seal hunting (if allowed by the Member State)	YES	NO	NO	NO	NO	Estimated negligible release/exposure/risk	NA	0	"For bullets used for seal hunting as well as full metal jacket bullets, the Dossier Submitter proposed a derogation based on the very low volumes of this ammunition used as well as the limited contribution to the risks to be addressed […] SEAC proposes to specify this in the entry text." p.68		NA	NA
Lead and its compounds	Placing on the market and use of lead in projectiles (for firearms and airguns), and in fishing sinkers and lures for outdoor activities. Outdoor activities include hunting, sports shooting, other outdoor shooting and fishing. Military uses of lead projectiles, along with other uses such as by police, security and customs forces, are outside the scope of the restriction proposal. Indoor uses of l…	15/01/2021	NA	Final opinion published	STOT RE Cat. 1 (Neurotoxic); Acute and Chronic toxic to aquatic life	Full metal jacket bullets (if allowed by Member State)	YES	NO	NO	NO	NO	Estimated negligible release/exposure/risk	NA	0	"For bullets used for seal hunting as well as full metal jacket bullets, the Dossier Submitter proposed a derogation based on the very low volumes of this ammunition used as well as the limited contribution to the risks to be addressed […] SEAC proposes to specify this in the entry text." p.68		NA	NA
Lead and its compounds	Placing on the market and use of lead in projectiles (for firearms and airguns), and in fishing sinkers and lures for outdoor activities. Outdoor activities include hunting, sports shooting, other outdoor shooting and fishing. Military uses of lead projectiles, along with other uses such as by police, security and customs forces, are outside the scope of the restriction proposal. Indoor uses of l…	15/01/2021	NA	Final opinion published	STOT RE Cat. 1 (Neurotoxic); Acute and Chronic toxic to aquatic life	The use takes place at a notified (to the Member State) outdoor location for sports shooting AND no agricultural activities take place at that location AND Specific measures are in place after a 5 years transitional period	YES	NO	NO	NO	NO	Other	NA	0	"However, in order to retain the advantages of a ban on placing on the market in terms of simple and effective enforcement, SEAC considers that, should the optional conditional derogation be implemented, it should be limited to the minimum and maximum shot sizes used in sports shooting according to FITASC/ISSF rules22, i.e. 1.9 to 2.6 mm, and exclude the larger shot sizes that are commonly used f…	"In the input from stakeholders to the Annex XV report consultation and to the SEAC draft opinion, SEAC found few arguments supporting this assumption other than the desire of European athletes (or their associations) to participate at international events as such and to be able to organize such events in the EU. SEAC considers it a plausible desire to maintain a level playing field for athletes …	NA	NA	Derogation proposed mainly so member states can host and participate to intenrational sport competitions (as alternatives have lower performance than lead shots)
Lead and its compounds	Placing on the market and use of lead in projectiles (for firearms and airguns), and in fishing sinkers and lures for outdoor activities. Outdoor activities include hunting, sports shooting, other outdoor shooting and fishing. Military uses of lead projectiles, along with other uses such as by police, security and customs forces, are outside the scope of the restriction proposal. Indoor uses of l…	15/01/2021	NA	Final opinion published	STOT RE Cat. 1 (Neurotoxic); Acute and Chronic toxic to aquatic life	Gunshot with the following label "Contains lead: do not use for hunting"	YES	NO	NO	NO	NO	Other	Time needed for transition	0	"SEAC understands that the Dossier Submitter sees the introduction of warnings to be displayed at the point of sale by the retailer (‘retailer duty’ as described in paragraph 5a of the proposed restriction entry), which go beyond labelling requirements already needed because of other regulations, as an element that will support a change in the behaviour of the users during the transition (phase o…		NA	NA
Lead and its compounds	Placing on the market and use of lead in projectiles (for firearms and airguns), and in fishing sinkers and lures for outdoor activities. Outdoor activities include hunting, sports shooting, other outdoor shooting and fishing. Military uses of lead projectiles, along with other uses such as by police, security and customs forces, are outside the scope of the restriction proposal. Indoor uses of l…	15/01/2021	NA	Final opinion published	STOT RE Cat. 1 (Neurotoxic); Acute and Chronic toxic to aquatic life	Transitional period of 3 years sinkers and lures which have a weight equal or less than 50 g	YES	NO	NO	NO	YES	Time needed for transition	NA	1	"Available information indicates that alternatives for heavier sinkers are less available than for lighter sinkers, supporting a longer transition period for sinkers > 50 g. In general, SEAC agrees with the Dossier Submitter that the requests for longer or shorter transition periods received in the consultation on the Annex XV report were not sufficiently substantiated to justify a change of the …		NA	NA
Lead and its compounds	Placing on the market and use of lead in projectiles (for firearms and airguns), and in fishing sinkers and lures for outdoor activities. Outdoor activities include hunting, sports shooting, other outdoor shooting and fishing. Military uses of lead projectiles, along with other uses such as by police, security and customs forces, are outside the scope of the restriction proposal. Indoor uses of l…	15/01/2021	NA	Final opinion published	STOT RE Cat. 1 (Neurotoxic); Acute and Chronic toxic to aquatic life	Transitional period of 5 years all sinkers and lures which have a weight greater than 50 g	YES	NO	NO	NO	YES	Time needed for transition	NA	1	"Available information indicates that alternatives for heavier sinkers are less available than for lighter sinkers, supporting a longer transition period for sinkers > 50 g. In general, SEAC agrees with the Dossier Submitter that the requests for longer or shorter transition periods received in the consultation on the Annex XV report were not sufficiently substantiated to justify a change of the …		NA	NA
Lead and its compounds	Placing on the market and use of lead in projectiles (for firearms and airguns), and in fishing sinkers and lures for outdoor activities. Outdoor activities include hunting, sports shooting, other outdoor shooting and fishing. Military uses of lead projectiles, along with other uses such as by police, security and customs forces, are outside the scope of the restriction proposal. Indoor uses of l…	15/01/2021	NA	Final opinion published	STOT RE Cat. 1 (Neurotoxic); Acute and Chronic toxic to aquatic life	Transitional period of 5 years for gunshot in hunting	YES	NO	NO	NO	NO	Time needed for transition	NA	0	"SEAC considers that the justification for the length of this transition period is insufficient, in particular for the use of lead gunshot in hunting." p.65		NA	NA
Lead and its compounds	Placing on the market and use of lead in projectiles (for firearms and airguns), and in fishing sinkers and lures for outdoor activities. Outdoor activities include hunting, sports shooting, other outdoor shooting and fishing. Military uses of lead projectiles, along with other uses such as by police, security and customs forces, are outside the scope of the restriction proposal. Indoor uses of l…	15/01/2021	NA	Final opinion published	STOT RE Cat. 1 (Neurotoxic); Acute and Chronic toxic to aquatic life	Transitional period of 5 years for gunshot in sport shooting	YES	NO	NO	NO	NO	Time needed for transition	NA	0	"In the view of SEAC this shows that a 5-year transition period is likely to be the minimum needed and good coordination will be needed to finish the upgrades within this period." p.78		NA	NA
Lead and its compounds	Placing on the market and use of lead in projectiles (for firearms and airguns), and in fishing sinkers and lures for outdoor activities. Outdoor activities include hunting, sports shooting, other outdoor shooting and fishing. Military uses of lead projectiles, along with other uses such as by police, security and customs forces, are outside the scope of the restriction proposal. Indoor uses of l…	15/01/2021	NA	Final opinion published	STOT RE Cat. 1 (Neurotoxic); Acute and Chronic toxic to aquatic life	Transitional period of 5 years centrefire ammunition with a calibre lower than 5.6 mm.	YES	NO	NO	NO	YES	Time needed for transition	Lack of alternatives	1	"SEAC agrees with the Dossier Submitter that a longer transition period is required for small calibres/rimfire cartridges, because the availability and performance of alternatives are not yet sufficiently developed compared to large calibres (see section on costs)." p.68		NA	NA
Lead and its compounds	Placing on the market and use of lead in projectiles (for firearms and airguns), and in fishing sinkers and lures for outdoor activities. Outdoor activities include hunting, sports shooting, other outdoor shooting and fishing. Military uses of lead projectiles, along with other uses such as by police, security and customs forces, are outside the scope of the restriction proposal. Indoor uses of l…	15/01/2021	NA	Final opinion published	STOT RE Cat. 1 (Neurotoxic); Acute and Chronic toxic to aquatic life	Indoor shooting inside a building	YES	NO	NO	NO	NO	Outside of the restriction scope	Estimated negligible release/exposure/risk	0	"Based on the request by the European Commission, the proposal focusses on uses in shooting and fishing where lead is released to the environment during use. Accordingly, it only covers outdoor activities. Potential risks to human health resulting from lead exposure during indoor shooting are not intended to be addressed by the proposed restriction. " p.61		NA	NA
Lead and its compounds	Placing on the market and use of lead in projectiles (for firearms and airguns), and in fishing sinkers and lures for outdoor activities. Outdoor activities include hunting, sports shooting, other outdoor shooting and fishing. Military uses of lead projectiles, along with other uses such as by police, security and customs forces, are outside the scope of the restriction proposal. Indoor uses of l…	15/01/2021	NA	Final opinion published	STOT RE Cat. 1 (Neurotoxic); Acute and Chronic toxic to aquatic life	Police use	YES	NO	NO	NO	NO	Outside of the restriction scope	NA	0	"In addition to military uses, other ‘on duty’ uses by non-civilians are also intended to be excluded from the scope of the proposed restriction, such as those by the police or equivalent law enforcement authorities." p.61		NA	NA
Lead and its compounds	Placing on the market and use of lead in projectiles (for firearms and airguns), and in fishing sinkers and lures for outdoor activities. Outdoor activities include hunting, sports shooting, other outdoor shooting and fishing. Military uses of lead projectiles, along with other uses such as by police, security and customs forces, are outside the scope of the restriction proposal. Indoor uses of l…	15/01/2021	NA	Final opinion published	STOT RE Cat. 1 (Neurotoxic); Acute and Chronic toxic to aquatic life	Law enforcement use	YES	NO	NO	NO	NO	Outside of the restriction scope	NA	0	"In addition to military uses, other ‘on duty’ uses by non-civilians are also intended to be excluded from the scope of the proposed restriction, such as those by the police or equivalent law enforcement authorities." p.61		NA	NA
Lead and its compounds	Placing on the market and use of lead in projectiles (for firearms and airguns), and in fishing sinkers and lures for outdoor activities. Outdoor activities include hunting, sports shooting, other outdoor shooting and fishing. Military uses of lead projectiles, along with other uses such as by police, security and customs forces, are outside the scope of the restriction proposal. Indoor uses of l…	15/01/2021	NA	Final opinion published	STOT RE Cat. 1 (Neurotoxic); Acute and Chronic toxic to aquatic life	Military applications	YES	NO	NO	NO	NO	Outside of the restriction scope	NA	0	"In addition to military uses, other ‘on duty’ uses by non-civilians are also intended to be excluded from the scope of the proposed restriction, such as those by the police or equivalent law enforcement authorities." p.61		NA	NA
Lead and its compounds	Placing on the market and use of lead in projectiles (for firearms and airguns), and in fishing sinkers and lures for outdoor activities. Outdoor activities include hunting, sports shooting, other outdoor shooting and fishing. Military uses of lead projectiles, along with other uses such as by police, security and customs forces, are outside the scope of the restriction proposal. Indoor uses of l…	15/01/2021	NA	Final opinion published	STOT RE Cat. 1 (Neurotoxic); Acute and Chronic toxic to aquatic life	Protection of critical infrastructure	YES	NO	NO	NO	NO	Outside of the restriction scope	NA	0	"In addition to military uses, other ‘on duty’ uses by non-civilians are also intended to be excluded from the scope of the proposed restriction, such as those by the police or equivalent law enforcement authorities." p.61		NA	NA
Lead and its compounds	Placing on the market and use of lead in projectiles (for firearms and airguns), and in fishing sinkers and lures for outdoor activities. Outdoor activities include hunting, sports shooting, other outdoor shooting and fishing. Military uses of lead projectiles, along with other uses such as by police, security and customs forces, are outside the scope of the restriction proposal. Indoor uses of l…	15/01/2021	NA	Final opinion published	STOT RE Cat. 1 (Neurotoxic); Acute and Chronic toxic to aquatic life	Commercial shipping or high-value convoy	YES	NO	NO	NO	NO	Outside of the restriction scope	NA	0	"In addition to military uses, other ‘on duty’ uses by non-civilians are also intended to be excluded from the scope of the proposed restriction, such as those by the police or equivalent law enforcement authorities." p.61		NA	NA
Lead and its compounds	Placing on the market and use of lead in projectiles (for firearms and airguns), and in fishing sinkers and lures for outdoor activities. Outdoor activities include hunting, sports shooting, other outdoor shooting and fishing. Military uses of lead projectiles, along with other uses such as by police, security and customs forces, are outside the scope of the restriction proposal. Indoor uses of l…	15/01/2021	NA	Final opinion published	STOT RE Cat. 1 (Neurotoxic); Acute and Chronic toxic to aquatic life	Soft-target and public space protection	YES	NO	NO	NO	NO	Outside of the restriction scope	NA	0	"In addition to military uses, other ‘on duty’ uses by non-civilians are also intended to be excluded from the scope of the proposed restriction, such as those by the police or equivalent law enforcement authorities." p.61		NA	NA
Lead and its compounds	Placing on the market and use of lead in projectiles (for firearms and airguns), and in fishing sinkers and lures for outdoor activities. Outdoor activities include hunting, sports shooting, other outdoor shooting and fishing. Military uses of lead projectiles, along with other uses such as by police, security and customs forces, are outside the scope of the restriction proposal. Indoor uses of l…	15/01/2021	NA	Final opinion published	STOT RE Cat. 1 (Neurotoxic); Acute and Chronic toxic to aquatic life	Self-defence	YES	NO	NO	NO	NO	Outside of the restriction scope	NA	0	"In addition to military uses, other ‘on duty’ uses by non-civilians are also intended to be excluded from the scope of the proposed restriction, such as those by the police or equivalent law enforcement authorities." p.61		NA	NA
Lead and its compounds	Placing on the market and use of lead in projectiles (for firearms and airguns), and in fishing sinkers and lures for outdoor activities. Outdoor activities include hunting, sports shooting, other outdoor shooting and fishing. Military uses of lead projectiles, along with other uses such as by police, security and customs forces, are outside the scope of the restriction proposal. Indoor uses of l…	15/01/2021	NA	Final opinion published	STOT RE Cat. 1 (Neurotoxic); Acute and Chronic toxic to aquatic life	Security purposes	YES	NO	NO	NO	NO	Outside of the restriction scope	NA	0	"In addition to military uses, other ‘on duty’ uses by non-civilians are also intended to be excluded from the scope of the proposed restriction, such as those by the police or equivalent law enforcement authorities." p.61		NA	NA
Lead and its compounds	Placing on the market and use of lead in projectiles (for firearms and airguns), and in fishing sinkers and lures for outdoor activities. Outdoor activities include hunting, sports shooting, other outdoor shooting and fishing. Military uses of lead projectiles, along with other uses such as by police, security and customs forces, are outside the scope of the restriction proposal. Indoor uses of l…	15/01/2021	NA	Final opinion published	STOT RE Cat. 1 (Neurotoxic); Acute and Chronic toxic to aquatic life	Technical testing and/or proofing	YES	NO	NO	NO	NO	Outside of the restriction scope	NA	0	"As technical shooting goes beyond what is commonly seen as technical testing and proofing of firearms, SEAC sees a need to clarify the range of applications which are indeed exempted by including a box in the final Background Document that shows another example of technical shooting related to the testing of pressurised gas cylinders, as described in e.g. EN 12245." p.61		NA	NA
Lead and its compounds	Placing on the market and use of lead in projectiles (for firearms and airguns), and in fishing sinkers and lures for outdoor activities. Outdoor activities include hunting, sports shooting, other outdoor shooting and fishing. Military uses of lead projectiles, along with other uses such as by police, security and customs forces, are outside the scope of the restriction proposal. Indoor uses of l…	15/01/2021	NA	Final opinion published	STOT RE Cat. 1 (Neurotoxic); Acute and Chronic toxic to aquatic life	Testing and development of materials and products for ballistic protection	YES	NO	NO	NO	NO	Outside of the restriction scope	NA	0	"As technical shooting goes beyond what is commonly seen as technical testing and proofing of firearms, SEAC sees a need to clarify the range of applications which are indeed exempted by including a box in the final Background Document that shows another example of technical shooting related to the testing of pressurised gas cylinders, as described in e.g. EN 12245." p.61		NA	NA
Lead and its compounds	Placing on the market and use of lead in projectiles (for firearms and airguns), and in fishing sinkers and lures for outdoor activities. Outdoor activities include hunting, sports shooting, other outdoor shooting and fishing. Military uses of lead projectiles, along with other uses such as by police, security and customs forces, are outside the scope of the restriction proposal. Indoor uses of l…	15/01/2021	NA	Final opinion published	STOT RE Cat. 1 (Neurotoxic); Acute and Chronic toxic to aquatic life	Forensic analysis	YES	NO	NO	NO	NO	Outside of the restriction scope	NA	0	"The restriction report clarifies that the focus of the restriction proposal is on lead projectiles used in firearms and airguns. Therefore, the use of lead in other ammunition components (e.g. primers, propellants and casings) is outside the scope of the restriction proposal. Indoor uses of lead projectiles and military uses of lead projectiles, along with other similar non_x0002_civilian uses o…		NA	NA
Lead and its compounds	Placing on the market and use of lead in projectiles (for firearms and airguns), and in fishing sinkers and lures for outdoor activities. Outdoor activities include hunting, sports shooting, other outdoor shooting and fishing. Military uses of lead projectiles, along with other uses such as by police, security and customs forces, are outside the scope of the restriction proposal. Indoor uses of l…	15/01/2021	NA	Final opinion published	STOT RE Cat. 1 (Neurotoxic); Acute and Chronic toxic to aquatic life	Historical and other technical research or investigation	YES	NO	NO	NO	NO	Outside of the restriction scope	NA	0	"The restriction report clarifies that the focus of the restriction proposal is on lead projectiles used in firearms and airguns. Therefore, the use of lead in other ammunition components (e.g. primers, propellants and casings) is outside the scope of the restriction proposal. Indoor uses of lead projectiles and military uses of lead projectiles, along with other similar non_x0002_civilian uses o…		NA	NA
Lead and its compounds	Placing on the market and use of lead in projectiles (for firearms and airguns), and in fishing sinkers and lures for outdoor activities. Outdoor activities include hunting, sports shooting, other outdoor shooting and fishing. Military uses of lead projectiles, along with other uses such as by police, security and customs forces, are outside the scope of the restriction proposal. Indoor uses of l…	15/01/2021	NA	Final opinion published	STOT RE Cat. 1 (Neurotoxic); Acute and Chronic toxic to aquatic life	Black powder ammunition used in historic firearms for hunting	YES	NO	NO	YES	YES	NO	NA	2	"SEAC considers that the limited availability of alternatives substantiates a longer transition period for black powder ammunition used in hunting bullets." p.62	"However, a final conclusion on whether a derogation of this use would be justified based on cultural values is not possible due to lack of information on the socio-economic impacts involved." p.62	NA	NA	Consideration of cultural impacts of the restriction
1,6,7,8,9,14,15,16,17,17,18,18-Dodecachloropentacyclo[12.2.1.16,9.02,13.05,10]octadeca-7,15-diene (“Dechlorane Plus”™)	The proposal intends to restrict the manufacture, use and placing on the market of Dechlorane Plus™ as substances, constituents of other substances, mixtures and articles.	09/04/2021	NA	Final opinion published	vPvB	Airspace and defence applications	YES	NO	NO	NO	YES	Time needed for transition	NA	1	"For cases where the substitution might be more complex, the Dossier Submitter suggests a review clause for the transition time in paragraph 7 of the proposed restriction option (RO2plus). That clause intends to highlight that extended derogations can be accessed for specific applications, for which it is not possible to switch to alternatives within the suggested derogation period. This long sub…	SEAC did not publish the first version of its draft opinion yet.	NA	NA
1,6,7,8,9,14,15,16,17,17,18,18-Dodecachloropentacyclo[12.2.1.16,9.02,13.05,10]octadeca-7,15-diene (“Dechlorane Plus”™)	The proposal intends to restrict the manufacture, use and placing on the market of Dechlorane Plus™ as substances, constituents of other substances, mixtures and articles.	09/04/2021	NA	Final opinion published	vPvB	Medical imaging applications and radiotherapy devices	YES	NO	YES	NO	NO	NO	NA	1	"The comments received in the consultation on the Annex XV restriction report pointed out that unrealistic transition periods will result in additional costs and will impact the availability of the devices for EU healthcare providers. SEAC acknowledges that these devices could have a critical impact on the diagnosis and treatment of severe diseases, and therefore have a high societal value. SEAC …		NA	NA
1,6,7,8,9,14,15,16,17,17,18,18-Dodecachloropentacyclo[12.2.1.16,9.02,13.05,10]octadeca-7,15-diene (“Dechlorane Plus”™)	The proposal intends to restrict the manufacture, use and placing on the market of Dechlorane Plus™ as substances, constituents of other substances, mixtures and articles.	09/04/2021	NA	Final opinion published	vPvB	Spare parts for motor vehicles, marine, garden and forestry machinery, medical imaging devices, radiotherapy devices/installations, aerospace and defence applications.	YES	NO	NO	NO	NO	Estimated negligible release/exposure/risk	NA	0	"Information submitted during the SEAC draft opinion consultation provides estimations of the Dechlorane Plus use volumes in spare parts for marine power equipment, automobiles and motorcycles, respectively. The submitted information highlights the low use volumes, which supports the Dossier Submitter’s arguments for supporting these derogation" p.30		NA	NA
1,6,7,8,9,14,15,16,17,17,18,18-Dodecachloropentacyclo[12.2.1.16,9.02,13.05,10]octadeca-7,15-diene (“Dechlorane Plus”™)	The proposal intends to restrict the manufacture, use and placing on the market of Dechlorane Plus™ as substances, constituents of other substances, mixtures and articles.	09/04/2021	NA	Final opinion published	vPvB	Motor vehicles (with all applications of DP within land-based vehicles) including marine, garden and forestry machinery	NO	Not recommended by SEAC	Not recommended by SEAC	Not recommended by SEAC	Not recommended by SEAC	Not recommended by SEAC	Not recommended by SEAC	Not recommended by SEAC	"Therefore, SEAC agree with the Dossier Submitter’s conclusion that without more detailed information on the specific uses and requirements a general derogation would not be justified for this sector. However, SEAC considers that including a time-limited derogation proposed under RO3 for motor vehicle sector could be appropriate, due to concerns regarding proportionality that are covered in detai…		NA	NA
1,6,7,8,9,14,15,16,17,17,18,18-Dodecachloropentacyclo[12.2.1.16,9.02,13.05,10]octadeca-7,15-diene (“Dechlorane Plus”™)	The proposal intends to restrict the manufacture, use and placing on the market of Dechlorane Plus™ as substances, constituents of other substances, mixtures and articles.	09/04/2021	NA	Final opinion published	vPvB	Electric and electronic components	NO	Not recommended by SEAC	Not recommended by SEAC	Not recommended by SEAC	Not recommended by SEAC	Not recommended by SEAC	Not recommended by SEAC	Not recommended by SEAC	"Therefore, SEAC agree with the Dossier Submitter’s analysis that concludes that without more detailed information on the uses and requirements where the substitution is more complex, SEAC has no grounds to justify a general derogation proposal for this sector." p.32		NA	NA
1,6,7,8,9,14,15,16,17,17,18,18-Dodecachloropentacyclo[12.2.1.16,9.02,13.05,10]octadeca-7,15-diene (“Dechlorane Plus”™)	The proposal intends to restrict the manufacture, use and placing on the market of Dechlorane Plus™ as substances, constituents of other substances, mixtures and articles.	09/04/2021	NA	Final opinion published	vPvB	Recycling	NO	Not recommended by SEAC	Not recommended by SEAC	Not recommended by SEAC	Not recommended by SEAC	Not recommended by SEAC	Not recommended by SEAC	Not recommended by SEAC	"As the information provided in the consultation on the Annex XV restriction report confirms the information and conclusions in the BD related recycling, SEAC agree with the Dossier Submitter analysis and conclusion that a derogation for recycling is not justifiable." p.32		NA	NA
Polycyclic aromatic hydrocarbons (PAH)	Restriction on the placing on the market and use of substances containing polycyclic aromatic hydrocarbons (PAHs) in clay targets for shooting.	22/12/2021	NA	Final opinion published	PBT and vPvB	No derogation	No derogation	No derogation	No derogation	No derogation	No derogation	No derogation	No derogation	No derogation	"SEAC generally considers a transition period to be unnecessary under the circumstances discussed in the restriction proposal. Manufacturers already had time to produce clay targetsaccording to the rules introduced by ISSF. A large part of the clay targets produced in the EU are already “eco-friendly”. Moreover, the proposed transition period is not cost-effective given SEAC’s evaluation of the r…	SEAC suggest an eventual 1 year transitional period as comments received during public consultation suggested that the supply of alternatives may be impacted by the war in Ukraine on-going at the time of the opinion development	NA	NA
N,N-dimethylacetamide	Manufacturers, importers and downstream users of the substance on its own (regardless of whether DMAC, NEP are a (main) constituent, an impurity or a stabilizer) or in mixtures in a concentration equal or greater than 0.3 % shall use in their chemical safety assessment and safety data sheets by [date to be specified] a worker based harmonized Derived No Effect Level (DNEL) value [to be specified]…	20/06/2022	NA	Final opinion published	CMR (Toxic to reproduction 1B)	No derogation	No derogation	No derogation	No derogation	No derogation	No derogation	No derogation	No derogation	No derogation	"The scope of the proposed restriction of the substances DMAC and NEP in industrial settings and by professionals has a broad coverage and is clearly defined. The scope is comparable to the restriction of other dipolar aprotic solvents already restricted (i.e. NMP, DMF) which helps to prevent regrettable substitution of both of these substances. SEAC notes that the two substances are assessed sep…		NA	NA
Medium-chain chlorinated paraffins (MCCP)	Restricting the manufacture, use or placing on the market of MCCP	21/09/2022	NA	Final opinion published	PBT and vPvB	Article already in use and second-hand articles	YES	NO	NO	NO	NO	Outside of the restriction scope	NA	0	"Articles already in use and second-hand articles are outside of the scope of the risk assessment and RAC will consider the implications of excluding these applications under the further elements of the restriction proposal evaluation" p.21		NA	NA
Medium-chain chlorinated paraffins (MCCP)	Restricting the manufacture, use or placing on the market of MCCP	21/09/2022	NA	Final opinion published	PBT and vPvB	Reference materials and standards for analytical purposes	YES	NO	NO	NO	NO	Outside of the restriction scope	NA	0	-		NA	NA
Medium-chain chlorinated paraffins (MCCP)	Restricting the manufacture, use or placing on the market of MCCP	21/09/2022	NA	Final opinion published	PBT and vPvB	Use as extreme pressure additives in oil-based metalworking fluids - as defined in DIN 51385	YES	NO	NO	NO	YES	NO	NA	1	"SEAC agrees with the Dossier Submitter that it appears that in some applications it has not been so far possible to replace substances containing CA:C14-17. This appears to be the case of metalworking fluids used in demanding metal working operations on hard materials, such as stainless steel and titanium that are resistant to reaction with extreme pressure additives other than chloroalkanes." p…		NA	NA
Terphenyl, hydrogenated	The proposal intends to restrict the use of Terphenyl, hydrogenated as a substance, in mixtures and articles or parts thereof.	20/06/2022	NA	Final opinion published	PBT	For industrial sites as HTF	YES	NO	NO	NO	YES	Estimated negligible release/exposure/risk	NA	1	"HTF is used in a closed system where emissions are almost negligible if they are adequately controlled. Releases due to the use as HTF account for 9% of the total emissions. […] Comments from the consultation and further input from stakeholders would suggest that the intended use of the substance is in a temperature range of 250˚C- 350 ˚C. The range 250 –350 degrees is determined based on commen…	Derogation as negligible emission from industrial sites (supposed to be closed systems)	NA	NA
Terphenyl, hydrogenated	The proposal intends to restrict the use of Terphenyl, hydrogenated as a substance, in mixtures and articles or parts thereof.	20/06/2022	NA	Final opinion published	PBT	In plasticisers use for the production of aircrafts and their spare parts, maintenance and repair	YES	NO	NO	NO	YES	Time needed for transition	NA	1	"Products used in the aerospace industry are subject to strict safety and performance requirements and any change in the elements or applications used in the production of aircrafts requires extensive testing, validation, (re-)qualification and (re-)certification before these products can be commercially implemented. This is a complex process that takes many years to complete." p.46		NA	NA
Per- and polyfluoroalkyl substances (PFAS) in firefighting foams	Restricting the use of per- and polyfluoroalkyl substances (PFAS) in fire-fighting foams.	23/03/2022	NA	Final opinion published	PBT equivalent	Transitional period of 5 years for other industries not already covered by other derogations	YES	NO	NO	NO	NO	Other	NA	0	"SEAC is somewhat concerned that industries or sectors other than Seveso installations could represent a challenge for fighting fires without PFAS-containing foams (e.g., non-Seveso sites in the vicinity of Seveso sites referred to as “neighbouring sites” in the Seveso Directive, etc.). [...] SEAC finds that the comments do not substantiate enough the claim in order to propose a longer transition…		NA	NA
Per- and polyfluoroalkyl substances (PFAS) in firefighting foams	Restricting the use of per- and polyfluoroalkyl substances (PFAS) in fire-fighting foams.	23/03/2022	NA	Final opinion published	PBT equivalent	Transitional period of 10 years for establishments covered by the Directive 2012/18/EU (Seveso III)	YES	YES	YES	YES	YES	Time needed for transition	NA	3	"Considering all the information available, SEAC considers that it cannot be established with certainty that fluorine-free alternatives will provide an adequate performance level in all scenarios affecting the chemical and petrochemical sector (or scenarios of equivalent fire hazard) by the end of the 10-year transitional period. SEAC takes into consideration that the inability to successfully fi…		NA	NA
Per- and polyfluoroalkyl substances (PFAS) in firefighting foams	Restricting the use of per- and polyfluoroalkyl substances (PFAS) in fire-fighting foams.	23/03/2022	NA	Final opinion published	PBT equivalent	Transitional period of 5 years for civilian aviation	YES	NO	YES	NO	YES	Time needed for transition	NA	2	"On the one hand, SEAC considers the aviation sector to be one of those sectors in which the endangerment of fire safety could have most significant impacts in terms of human life. On the other hand, SEAC also notes that the collection of firewater aviation may be difficult depending on the site where the incident takes place, and even direct releases to the environment could be possible. It is t…		NA	NA
Per- and polyfluoroalkyl substances (PFAS) in firefighting foams	Restricting the use of per- and polyfluoroalkyl substances (PFAS) in fire-fighting foams.	23/03/2022	NA	Final opinion published	PBT equivalent	Transitional period of 5 years for defence	YES	NO	NO	NO	YES	Time needed for transition	NA	1	"SEAC acknowledges the specific circumstances related to fire fighting in the defence sector. SEAC finds that the time required for full transition in this sector might be longer than in the other sectors (even the petrochemical sector). However, there is not enough information on what the suitable length of the transitional period would be. It is reported in the Background Document that, based o…		NA	NA
Per- and polyfluoroalkyl substances (PFAS) in firefighting foams	Restricting the use of per- and polyfluoroalkyl substances (PFAS) in fire-fighting foams.	23/03/2022	NA	Final opinion published	PBT equivalent	Transitional period of 18 months for municipal fire services	YES	NO	NO	NO	YES	Time needed for transition	NA	1	"According to the information available to SEAC, fluorine-free foams are already available and successfully used by municipal firefighting services. Therefore, from the point of view of the availability and suitability of alternatives, the transitional period for this sector could be relatively short and 18 months could be sufficient to allow a balanced transition, including communication, re-neg…		NA	NA
Per- and polyfluoroalkyl substances (PFAS) in firefighting foams	Restricting the use of per- and polyfluoroalkyl substances (PFAS) in fire-fighting foams.	23/03/2022	NA	Final opinion published	PBT equivalent	Transitional period of 5 years to use portable fire extinguishers placed on the market no later than 6 months after entry into force	YES	NO	NO	NO	NO	To use articles until their end of life	Time needed for transition	0	"Based on the available information, SEAC supports a transitional period until end of 2030 for use of PFAS-containing PFE. Regarding placing on the market, SEAC proposes a transitional period of 18 month (after entry into force) for the placing on the market of PFEs specifically for alcohol resistant foam dispensing. For other types of PFEs, SEAC supports a transitional period of 6 months for the…	Derogation to allow the use of PFAS-containing fire extinguishers which are already available at the entry into froce to avoid the need to replace all of them.	NA	NA
Per- and polyfluoroalkyl substances (PFAS) in firefighting foams	Restricting the use of per- and polyfluoroalkyl substances (PFAS) in fire-fighting foams.	23/03/2022	NA	Final opinion published	PBT equivalent	Transitional period of 3 years for marine applications	YES	NO	NO	NO	YES	Time needed for transition	NA	1	"IMO/MED certified alternatives are already being made available on the market, but thattechnical changes of on-board firefighting systems may be needed. It was also noted that downtimes in harbours are costly, and that in many cases, it may not be possible to implement the required changes at all since the system is deeply embedded into the overall structure of the vessel. [...] SEAC notes that …		NA	NA
Per- and polyfluoroalkyl substances (PFAS) in firefighting foams	Restricting the use of per- and polyfluoroalkyl substances (PFAS) in fire-fighting foams.	23/03/2022	NA	Final opinion published	PBT equivalent	Transitional period of 18 months for training and testing	YES	NO	NO	NO	NO	Practicality and enforceability reasons	NA	0	"According to information available to SEAC, fluorine-free foams are already available and successfully used for training and testing. Therefore, the transitional period for this sector could be relatively short. The exact length of 18 months was not justified in detail. SEAC, however, notes that the same length has been proposed earlier for testing and training with PFAS_x0002_containing firefig…		NA	NA
Per- and polyfluoroalkyl substances (PFAS) in firefighting foams	Restricting the use of per- and polyfluoroalkyl substances (PFAS) in fire-fighting foams.	23/03/2022	NA	Final opinion published	PBT equivalent	Transitional period of 10 years for the formulation for export	YES	NO	NO	NO	NO	Practicality and enforceability reasons	NA	0	"SEAC considers that the transitional period for formulation should be as long as the longest use-specific transitional period in order to maintain the availability of PFAS-containing foams during the substitution process. SEAC also finds that setting the transitional period to the same length as for placing on the market appears enhance regulatory clarity for stakeholders." p.93		NA	NA
Per- and polyfluoroalkyl substances (PFAS) in firefighting foams	Restricting the use of per- and polyfluoroalkyl substances (PFAS) in fire-fighting foams.	23/03/2022	NA	Final opinion published	PBT equivalent	Transtional period of 10 years for offshore oil and gas industry	YES	NO	NO	NO	NO	Time needed for transition	NA	0	"SEAC considers that based on the information received, the challenges of the transition are clear. SEAC agrees that relative to installations to be decommissioned before 2030 the cost of transition would indeed be disproportionate considering that the remaining time after the 5-year transition period would be very short. Considering the specific challenges affecting the transition to fluorine-fr…		NA	NA

## Sheet: SI 1.3_REACH_Authorisation
Table S1.3 – Overview of the applications for authorisation received under the REACH Authorisation process
Consultation Number	Application type	Substance Name	Concern	Use name	Argumentation route	Status	Technical Function	Number of alternatives evaluated	Most promising alternative identified	Necessity of technical function mentioned	Essentiality of use for health and safety mentioned	Criticality for society mentioned	Lack of suitable alternatives mentioned	Other reasons 1	Review period recommended (years)	Commission decision	Year of EC decision	Reasonning if different	Comments
0001-01	Initial	Bis(2-ethylhexyl) phthalate (DEHP)	Endocrine disruptor	The processing of a stop-off formulation containing DEHP during the diffusion bonding and manufacture of aero engine fan blades.	Adequate control route	Discontinued as of 01 January 2021	the specific contribution of DEHP is as a plasticiser but it is the properties of the stop-off formulation as whole that is relevant.	4	YES	To be evaluated	To be evaluated	To be evaluated	YES	Estimated negligible release/exposure/risk	7	Same	2014
0002-01	Initial	Bis(2-ethylhexyl) phthalate (DEHP)	Endocrine disruptor	Formulation of DEHP in compounds, dry-blends and Plastisol formulations	SEA route	Withdrawn	Softener for PVC	11	NO	To be evaluated	To be evaluated	To be evaluated	YES	Costs outweight the benefits	NA	NA	NA	NA	NA
0002-02	Initial	Bis(2-ethylhexyl) phthalate (DEHP)	Endocrine disruptor	Industrial use in polymer processing by calendering, spread coating, extrusion, injection moulding to produce PVC articles [except erasers, sex toys, small household items (<10cm ) that can be swallowed by children, clothing intended to be worn against the bare skin also toys, cosmetics and food contact material (restricted under other EU regulation)]	SEA route	Withdrawn	Softener for PVC	11	NO	To be evaluated	To be evaluated	To be evaluated	YES	Costs outweight the benefits	NA	NA	NA	NA	NA
0003-01	Initial	Bis(2-ethylhexyl) phthalate (DEHP)	Endocrine disruptor	Formulation of DEHP in compounds, dry-blends and Plastisol formulations	SEA route	Withdrawn	Softener for PVC	11	NO	To be evaluated	To be evaluated	To be evaluated	YES	Costs outweight the benefits	NA	NA	NA	NA	NA
0003-02	Initial	Bis(2-ethylhexyl) phthalate (DEHP)	Endocrine disruptor	Industrial use in polymer processing by calendering, spread coating, extrusion, injection moulding to produce PVC articles [except erasers, sex toys, small household items (<10cm ) that can be swallowed by children, clothing intended to be worn against the bare skin also toys, cosmetics and food contact material (restricted under other EU regulation)]	SEA route	Withdrawn	Softener for PVC	11	NO	To be evaluated	To be evaluated	To be evaluated	YES	Costs outweight the benefits	NA	NA	NA	NA	NA
0004-01	Initial	Bis(2-ethylhexyl) phthalate (DEHP)	Endocrine disruptor	Formulation of DEHP in compounds, dry-blends and Plastisol formulations	Adequate control route	Withdrawn	Softener for PVC	11	NO	To be evaluated	To be evaluated	To be evaluated	YES	Estimated negligible release/exposure/risk	NA	NA	NA	NA	NA
0004-02	Initial	Bis(2-ethylhexyl) phthalate (DEHP)	Endocrine disruptor	Industrial use in polymer processing by calendering, spread coating, extrusion, injection moulding to produce PVC articles [except erasers, sex toys, small household items (<10cm ) that can be swallowed by children, clothing intended to be worn against the bare skin also toys, cosmetics and food contact material (restricted under other EU regulation)]	Adequate control route	Withdrawn	Softener for PVC	11	NO	To be evaluated	To be evaluated	To be evaluated	YES	Estimated negligible release/exposure/risk	NA	NA	NA	NA	NA
0004-03	Initial	Bis(2-ethylhexyl) phthalate (DEHP)	Endocrine disruptor	Industrial use of DEHP in ceramic sheets and printing pastes for production of capacitors and lambda sensor elements	Adequate control route	Withdrawn	plasticizer (processing aid). DEHP dissolves effectively into the slurry mixture and provides the correct level of plasticity to allow further processing.	0	NO	To be evaluated	To be evaluated	To be evaluated	YES	Estimated negligible release/exposure/risk	NA	NA	NA	NA	NA
0005-01	Initial	Dibutyl phthalate (DBP)	CMR (Toxic to reproduction 2)	Use of DBP as an absorption solvent in a closed system in the manufacture of maleic anhydride	Adequate control route	Commission decided	DBP is used as an absorption solvent with high boiling point (between 250-350øC), low water solubility (<100 mg/L), high MA solubility (>20% w/w at 100øC) and other technical criteria detailed in the Analysis of Alternatives.	2	NO	To be evaluated	To be evaluated	To be evaluated	YES	Estimated negligible release/exposure/risk	12	Same	2016
0005-02	Initial	Dibutyl phthalate (DBP)	CMR (Toxic to reproduction 2)	Use of DBP in propellants Formulation: Industrial use of DBP as a burning rate surface moderant, plasticiser and/or coolant in the formulation of nitrocellulose-based propellant grains. Use at industrial site: Industrial use of DBP-containing propellant grains in manufacture of ammunition for military and civilian uses, and pyrocartridges for aircraft ejection seat safety systems [includes propel…	Adequate control route	Commission decided	plasticiser for processing and shaping (extruding) the propellant, as it influences the rheological properties of the mixture ? much less than 10% of the tonnage of DBP used in propellants is used to deliver this function; and/or coolant - reducing burning velocity and heat of explosion, thus minimising barrel erosion and other undesirable effects.	13	NO	To be evaluated	To be evaluated	To be evaluated	YES	Estimated negligible release/exposure/risk	12	Same	2016
0005-03	Initial	Dibutyl phthalate (DBP)	CMR (Toxic to reproduction 2)	Industrial use of DBP in ceramic sheets and printing pastes for production of capacitors and lambda sensor elements	Adequate control route	Authorisation expired	plasticizer (processing aid). DBP dissolves effectively into the slurry mixture and provides the correct level of plasticity to allow further processing.	0	NO	To be evaluated	To be evaluated	To be evaluated	YES	Estimated negligible release/exposure/risk	4	Same	2016
0006-01	Initial	Dibutyl phthalate (DBP)	CMR (Toxic to reproduction 2)	Use of DBP as an absorption solvent in a closed system in the manufacture of maleic anhydride	Adequate control route	Commission decided	DBP is used as an absorption solvent with high boiling point (between 250-350øC), low water solubility (< 100 mg/L), high MA solubility (> 20 wt% at 100øC), and other technical criteria detailed in the Analysis of Alternatives.	0	NO	To be evaluated	To be evaluated	To be evaluated	YES	Estimated negligible release/exposure/risk	12	Same	2014
0007-01	Initial	Bis(2-ethylhexyl) phthalate (DEHP)	Endocrine disruptor	Industrial use of DEHP in manufacture of solid propellants and motor charges for rockets and tactical missiles	Adequate control route	Authorisation expired	DEHP is believed to have a multi-functional role within the propellant, e.g., plasticiser, extrusion/flow aid, propellant coolant, and/or ballistic catalyst.	1	NO	To be evaluated	To be evaluated	To be evaluated	YES	Estimated negligible release/exposure/risk	4	Same	2015
0007-02	Initial	Dibutyl phthalate (DBP)	CMR (Toxic to reproduction 2)	Industrial use of DBP in manufacture of solid propellants and motor charges for rockets and tactical missiles	Adequate control route	Authorisation expired	DBP is believed to have a multi-functional role within the propellant, e.g., plasticiser, extrusion/flow aid, propellant coolant, and/or ballistic catalyst.	1	NO	To be evaluated	To be evaluated	To be evaluated	YES	Estimated negligible release/exposure/risk	4	Same	2015
0007-03	Initial	Dibutyl phthalate (DBP)	CMR (Toxic to reproduction 2)	Industrial use of DBP within a specialty paint in manufacture of motors for rockets and tactical missiles	Adequate control route	Authorisation expired	DBP functions as a plasticiser to impart flexibility into the cured coating film in order to minimise cracking under stress. It lowers the glass transition temperature and also acts as a diluent, decreasing the viscosity of the formulation, when it is applied by a spraying operation. It reduces shrinkage during drying.	1	NO	To be evaluated	To be evaluated	To be evaluated	YES	Estimated negligible release/exposure/risk	4	Same	2015
0008-01	Initial	Bis(2-ethylhexyl) phthalate (DEHP)	Endocrine disruptor	Formulation of recycled soft PVC containing DEHP in compounds and dry-blends	SEA route	Authorisation expired	DEHP does not play any specific functional role for the applicants: it is merely present as a (largely unwanted) impurity in the waste that is collected, sorted, processed and then placed on the market in the form of recyclate. Nevertheless, the limited presence of DEHP in the recyclate may facilitate its processing into new PVC articles by reducing the amount of pure (or ?virgin?) DEHP or other …	3	NO	To be evaluated	To be evaluated	To be evaluated	YES	Costs outweight the benefits	7	3 years	2016	Deficiencies in exposure assessment in the workplace in the application
0008-02	Initial	Bis(2-ethylhexyl) phthalate (DEHP)	Endocrine disruptor	Industrial use of recycled soft PVC containing DEHP in polymer processing by calendering, extrusion, compression and injection moulding to produce PVC articles	SEA route	Authorisation expired	DEHP does not play any specific functional role for the applicants: it is merely present as a (largely unwanted) impurity from the original waste in the recyclate material. Nevertheless, the limited presence of DEHP in the recyclate material may facilitate its processing into new PVC articles, by reducing the amount of pure (or ?virgin?) DEHP or other plasticizers that must be added to the compou…	3	NO	To be evaluated	To be evaluated	To be evaluated	YES	Costs outweight the benefits	7	3 years	2016	Deficiencies in exposure assessment in the workplace in the application
0009-01	Initial	Diarsenic trioxide	CMR (Carcinogen 1)	Use of diarsenic trioxide in the purification of metal impurities from the leaching solution in the zinc electrowinning process	SEA route	Commission decided	Diarsenic trioxide is used to eliminate impurities such as copper, cobalt and nickel from the zinc electrowinning solution, without the co-precipitation of cadmium.	2	NO	To be evaluated	To be evaluated	To be evaluated	YES	Costs outweight the benefits	12	Same	2015
0010-01	Initial	Diarsenic trioxide	CMR (Carcinogen 1)	Industrial use of diarsenic trioxide to produce a copper concentrate in the purification of the leaching solution in a zinc electrowinning process	SEA route	Commission decided	Diarsenic trioxide is used to produce a copper concentrate and to eliminate metal impurities such as cobalt and nickel from the zinc electrowinning solution, without the co-precipitation of the cadmium and zinc.	2	NO	To be evaluated	To be evaluated	To be evaluated	YES	Costs outweight the benefits	12	Same	2015
0011-01	Initial	Diarsenic trioxide	CMR (Carcinogen 1)	Formulation of diarsenic trioxide into a mixture	SEA route	Commission decided	Process regulator	NA	NO	To be evaluated	To be evaluated	To be evaluated	YES	Costs outweight the benefits	7	Same	2015
0011-02	Initial	Diarsenic trioxide	CMR (Carcinogen 1)	Industrial use of diarsenic trioxide as processing aid in gold electroplating	SEA route	Commission decided	Process regulator	11	NO	To be evaluated	To be evaluated	To be evaluated	YES	Costs outweight the benefits	7	Same	2015
0012-01	Initial	Lead sulfochromate yellow (C.I. Pigment Yellow 34)	CMR	Distribution and mixing pigment powder in an industrial environment into solvent-based paints for non-consumer use	SEA route	Commission decided		NA	NO	To be evaluated	To be evaluated	To be evaluated	YES	Costs outweight the benefits	12	7	2016	Difficulty to assess the none suitability of alternatives over such a long period	Decision annulled by the European Court of Justice as it was claimed that suitable alternatives were available for this use. New decision to not grant the authorisation by the Commission.
0012-02	Initial	Lead chromate molybdate sulphate red (C.I. Pigment Red 104)	CMR	Distribution and mixing pigment powder in an industrial environment into solvent-based paints for non-consumer use	SEA route	Commission decided		NA	NO	To be evaluated	To be evaluated	To be evaluated	YES	Costs outweight the benefits	12	7	2016	Difficulty to assess the none suitability of alternatives over such a long period	Decision annulled by the European Court of Justice as it was claimed that suitable alternatives were available for this use. New decision to not grant the authorisation by the Commission.
0012-03	Initial	Lead sulfochromate yellow (C.I. Pigment Yellow 34)	CMR	Industrial application of paints on metal surfaces (such as machines vehicles, structures, signs, road furniture, coil coating etc.)	SEA route	Commission decided	Colouring Agent, Pigment	10	NO	To be evaluated	To be evaluated	To be evaluated	YES	Costs outweight the benefits	12	7	2016	Difficulty to assess the none suitability of alternatives over such a long period
0012-04	Initial	Lead chromate molybdate sulphate red (C.I. Pigment Red 104)	CMR	Industrial application of paints on metal surfaces (such as machines vehicles, structures, signs, road furniture, coil coating etc.)	SEA route	Commission decided	Colouring Agent, Pigment	10	NO	To be evaluated	To be evaluated	To be evaluated	YES	Costs outweight the benefits	12	7	2016	Difficulty to assess the none suitability of alternatives over such a long period	Decision annulled by the European Court of Justice as it was claimed that suitable alternatives were available for this use. New decision to not grant the authorisation by the Commission.
0012-05	Initial	Lead sulfochromate yellow (C.I. Pigment Yellow 34)	CMR	Professional, non-consumer application of paints on metal surfaces (such as machines, vehicles, structures, signs, road furniture etc.) or as road marking	SEA route	Authorisation expired	Colouring Agent, Pigment	10	NO	To be evaluated	To be evaluated	To be evaluated	YES	Costs outweight the benefits	7	4	2016	Difficulty to assess the none suitability of alternatives over such a long period	Decision annulled by the European Court of Justice as it was claimed that suitable alternatives were available for this use. New decision to not grant the authorisation by the Commission.
0012-06	Initial	Lead chromate molybdate sulphate red (C.I. Pigment Red 104)	CMR	Professional, non-consumer application of paints on metal surfaces (such as machines, vehicles, structures, signs, road furniture etc.) or as road marking	SEA route	Authorisation expired	Colouring Agent, Pigment	10	NO	To be evaluated	To be evaluated	To be evaluated	YES	Costs outweight the benefits	7	4	2016	Difficulty to assess the none suitability of alternatives over such a long period
0012-07	Initial	Lead sulfochromate yellow (C.I. Pigment Yellow 34)	CMR	Distribution and mixing pigment powder in an industrial environment into liquid or solid premix to colour plastic/plasticised articles for non consumer use	SEA route	Commission decided		0	NO	To be evaluated	To be evaluated	To be evaluated	YES	Costs outweight the benefits	12	7	2016	Difficulty to assess the none suitability of alternatives over such a long period	Decision annulled by the European Court of Justice as it was claimed that suitable alternatives were available for this use. New decision to not grant the authorisation by the Commission.
0012-08	Initial	Lead chromate molybdate sulphate red (C.I. Pigment Red 104)	CMR	Distribution and mixing pigment powder in an industrial environment into liquid or solid premix to colour plastic/plasticised articles for non consumer use	SEA route	Commission decided		0	NO	To be evaluated	To be evaluated	To be evaluated	YES	Costs outweight the benefits	12	7	2016	Difficulty to assess the none suitability of alternatives over such a long period	Decision annulled by the European Court of Justice as it was claimed that suitable alternatives were available for this use. New decision to not grant the authorisation by the Commission.
0012-09	Initial	Lead sulfochromate yellow (C.I. Pigment Yellow 34)	CMR	Industrial use of solid or liquid colour premixes and pre-compounds containing pigment to colour plastic or plasticised articles for non-consumer use	SEA route	Commission decided	Colouring Agent, Pigment	10	NO	To be evaluated	To be evaluated	To be evaluated	YES	Costs outweight the benefits	12	7	2016	Difficulty to assess the none suitability of alternatives over such a long period
0012-10	Initial	Lead chromate molybdate sulphate red (C.I. Pigment Red 104)	CMR	Industrial use of solid or liquid colour premixes and pre-compounds containing pigment to colour plastic or plasticised articles for non-consumer use	SEA route	Commission decided	Colouring Agent, Pigment	10	NO	To be evaluated	To be evaluated	To be evaluated	YES	Costs outweight the benefits	12	7	2016	Difficulty to assess the none suitability of alternatives over such a long period	Decision annulled by the European Court of Justice as it was claimed that suitable alternatives were available for this use. New decision to not grant the authorisation by the Commission.
0012-11	Initial	Lead sulfochromate yellow (C.I. Pigment Yellow 34)	CMR	Professional use of solid or liquid colour premixes and pre-compounds containing pigment in the application of hotmelt road marking	SEA route	Authorisation expired	Colouring Agent, Pigment	7	NO	To be evaluated	To be evaluated	To be evaluated	YES	Costs outweight the benefits	7	4	2016	Difficulty to assess the none suitability of alternatives over such a long period	Decision annulled by the European Court of Justice as it was claimed that suitable alternatives were available for this use. New decision to not grant the authorisation by the Commission.
0012-12	Initial	Lead chromate molybdate sulphate red (C.I. Pigment Red 104)	CMR	Professional use of solid or liquid colour premixes and pre-compounds containing pigment in the application of hotmelt road marking	SEA route	Authorisation expired	Colouring Agent, Pigment	0	NO	To be evaluated	To be evaluated	To be evaluated	YES	Costs outweight the benefits	7	4	2016	Difficulty to assess the none suitability of alternatives over such a long period
0013-01	Initial	Hexabromocyclododecane (HBCDD), alpha-hexabromocyclododecane, beta-hexabromocyclododecane, gamma-hexabromocyclododecane	PBT	Formulation of flame retarded expanded polystyrene (EPS) to solid unexpanded pellets using hexabromocyclododecane as the flame retardant additive (for onward use in building applications)	SEA route	Authorisation expired	impart flame retarding/flame proofing qualities to the expanded polystyrene (EPS).	7	NO	To be evaluated	To be evaluated	To be evaluated	YES	Costs outweight the benefits	2	Same	2016
0013-02	Initial	Hexabromocyclododecane (HBCDD), alpha-hexabromocyclododecane, beta-hexabromocyclododecane, gamma-hexabromocyclododecane	PBT	Manufacture of flame retarded expanded polystyrene (EPS) articles for use in building applications	SEA route	Authorisation expired	impart flame retarding/flame proofing qualities to the expanded polystyrene (EPS).	7	NO	To be evaluated	To be evaluated	To be evaluated	YES	Costs outweight the benefits	2	Same	2016
0014-01	Initial	Trichloroethylene	CMR	Use of trichloroethylene as a solvent for the removal and recovery of resin from dyed cloth	SEA route	Commission decided	Trichloroethylene (TCE) is used as a solvent to extract resin from dyed cotton cloth without damaging the cloth and/or the dyes.	6	NO	To be evaluated	To be evaluated	To be evaluated	YES	Costs outweight the benefits	12	Same	2015
0014-02	Initial	Trichloroethylene	CMR	Use of trichloroethylene as a solvent in a process to recover and purify resin from process water	SEA route	Commission decided	Solvent	6	NO	To be evaluated	To be evaluated	To be evaluated	YES	Costs outweight the benefits	12	Same	2015
0015-01	Initial	Diarsenic trioxide	CMR (Carcinogen 1)	Industrial use of diarsenic trioxide as a processing aid to activate the absorption and desorption of carbon dioxide by potassium carbonate from synthesis gas formed in the production of ammonia	SEA route	Authorisation expired	Processing aid.	4	YES	To be evaluated	To be evaluated	To be evaluated	YES	Costs outweight the benefits	22 months	Same	2015
0016-01	Initial	Trichloroethylene	CMR	Trichloroethylene used as degreasing solvent in the manufacture of polyethylene separators for lead-acid batteries	SEA route	Commission decided	TCE is used as the solvent to remove process oil from the intermediate product, resulting in formation of defined porosity of the foils and to bring the oil content to a specific concentration. TCE is recycled on-site by distillation.	4	NO	To be evaluated	To be evaluated	To be evaluated	YES	Costs outweight the benefits	7	Same	2017
0017-01	Initial	Trichloroethylene	CMR	Trichloroethylene as an extraction solvent for removal of process oil and formation of the porous structure in polyethylene based separators used in lead-acid batteries	SEA route	Discontinued as of 01 January 2021	Solvent	8	NO	To be evaluated	To be evaluated	To be evaluated	YES	Costs outweight the benefits	7	Same	2018
0018-01	Initial	Trichloroethylene	CMR	Use of trichloroethylene as a processing aid in the biotransformation of starch to obtain betacyclodextrin	SEA route	Commission decided	Processing aid	6	NO	To be evaluated	To be evaluated	To be evaluated	YES	Costs outweight the benefits	12	Same	2016
0019-01	Initial	Trichloroethylene	CMR	Use of trichloroethylene (TCE) as a process solvent for the manufacturing of modules containing hollow fibre gas separation membranes	SEA route	Commission decided	Solvents	4	NO	To be evaluated	To be evaluated	To be evaluated	YES	Costs outweight the benefits	12	Same	2017
0020-01	Initial	Trichloroethylene	CMR	Industrial use as an extraction solvent for the purification of caprolactam from caprolactam oil	SEA route	Commission decided	solvents	3	NO	To be evaluated	To be evaluated	To be evaluated	YES	Costs outweight the benefits	7	Same	2017
0021-01	Initial	Trichloroethylene	CMR	Industrial use as a process chemical in caprolactam purification	SEA route	Commission decided	solvents	2	NO	To be evaluated	To be evaluated	To be evaluated	YES	Costs outweight the benefits	12	Same	2017
0022-01	Initial	Trichloroethylene	CMR	Use as an extraction solvent in caprolactam production	SEA route	Commission decided	Key functional requirements for the solvent used for caprolactam extraction are identified as low water solubility, a density of approximately 1.5 g/cm3 and non-flammability.	4	NO	To be evaluated	To be evaluated	To be evaluated	YES	Costs outweight the benefits	4	Same	2017
0023-01	Initial	Trichloroethylene	CMR	Use of trichloroethylene as solvent in the synthesis of vulcanization accelerating agents for fluoroelastomers	SEA route	Commission decided	Solvent	8	NO	To be evaluated	To be evaluated	To be evaluated	YES	Costs outweight the benefits	7	Same	2016
0024-01	Initial	Trichloroethylene	CMR	Use Of Trichloroethylene in Industrial Parts Cleaning by Vapour Degreasing in Closed Systems where specific requirements (system of use-parameters) exist	SEA route	Authorisation expired	Solvent	9	NO	To be evaluated	To be evaluated	To be evaluated	YES	Costs outweight the benefits	7	4	2018	Commission argues that less time is needed to substitute
0024-02	Initial	Trichloroethylene	CMR	Industrial use as process chemical (enclosed systems) in Alcantara Material production	SEA route	Commission decided	solvent	1	NO	To be evaluated	To be evaluated	To be evaluated	YES	Costs outweight the benefits	7	Same	2018
0024-03	Initial	Trichloroethylene	CMR	Use of tricholoroethylene in packaging	SEA route	Commission decided	TCE has no independent function at the packaging stage. The substance function is relevant during the subsequent uses at downstream users? sites.	NA	NO	To be evaluated	To be evaluated	To be evaluated	YES	Costs outweight the benefits	12	Same	2018
0024-04	Initial	Trichloroethylene	CMR	Use of tricholoroethylene in formulation	SEA route	Commission decided	TCE has no independent function at the packaging stage. The substance function is relevant during the subsequent uses at downstream users? sites.	NA	NO	To be evaluated	To be evaluated	To be evaluated	YES	Costs outweight the benefits	12	Same	2018
0024-05	Initial	Trichloroethylene	CMR	Use of Trichloroethylene as Extraction Solvent for Bitumen in Asphalt Analysis	SEA route	Commission decided	Laboratory chemicals; Solvents.	9	NO	To be evaluated	To be evaluated	To be evaluated	YES	Costs outweight the benefits	7	Same	2018
0025-01	Initial	Trichloroethylene	CMR	Industrial use of trichloroethylene (TCE) as a solvent as a degreasing agent in closed systems	SEA route	Authorisation expired	non-flammable solvent with strong solvent action, a medium boiling point (87øC) and high vapour density (4.5 relative to air) for use as a degreasing agent in applications where an assured level of degreasing is an essential requirement, including of components in the aerospace, electronics, medical and automotive sectors.	8	NO	To be evaluated	To be evaluated	To be evaluated	YES	Costs outweight the benefits	26 months	Same	2017
0026-01	Initial	Trichloroethylene	CMR	Use of tricholoroethylene in formulation	SEA route	Commission decided	Trichloroethylene has no independent function at the formulation stage. The substance function is relevant during the subsequent uses of the produced mixture at the downstream users' sites.	1	NO	To be evaluated	To be evaluated	To be evaluated	YES	Costs outweight the benefits	12	Same	2017
0026-02	Initial	Trichloroethylene	CMR	Use of tricholoroethylene in packaging	SEA route	Commission decided	TCE has no independent function at the packaging stage. The substance function is relevant during the subsequent uses at downstream users' sites. The purpose of the packaging process is to safely transport TCE from the production/packaging site to downstream users in practical container sizes.	NA	NO	To be evaluated	To be evaluated	To be evaluated	YES	Costs outweight the benefits	12	Same	2017
0027-01	Initial	Trichloroethylene	CMR	Use of Tricholoroethylene-containing vulcanising and bonding agents for endless connections and repair of chloroprene rubber coated conveyor belts in underground hard coal mining	SEA route	Authorisation expired	solvents for vulcanising agent and bonding agent	3	NO	To be evaluated	To be evaluated	To be evaluated	YES	Costs outweight the benefits	4	Same	2016
0028-01	Initial	Lead chromate	CMR	Industrial use of lead chromate in manufacture of pyrotechnical delay devices contained into ammunition for naval self-protection	SEA route	Commission decided	Oxidizer in pyrotechnical composition needed for functioning decoy protection	0	NO	To be evaluated	To be evaluated	To be evaluated	YES	Costs outweight the benefits	7	Same	2017
0029-01	Initial	1,2-Dichloroethane (EDC)	CMR (Toxic to reproduction 1B)	Use as process and extracting solvent in the manufacture of plant-derived pharmaceutical bioactive ingredients	SEA route	Commission decided	extraction solvent in the manufacturing of fine chemicals.	1	NO	To be evaluated	To be evaluated	To be evaluated	YES	Costs outweight the benefits	12	Same	2017
0030-01	Initial	Sodium chromate	CMR	The use of sodium chromate as an anticorrosion agent of the carbon steel cooling system in absorption refrigerators up to 0.75% by weight (Cr6+) in the cooling solution	SEA route	Commission decided	corrosion inhibition of the carbon steel structure of the cooling unit in absorption refrigerators	0	NO	To be evaluated	To be evaluated	To be evaluated	YES	Costs outweight the benefits	12	Same	2017
0031-01	Initial	Sodium dichromate	CMR	The use of sodium dichromate in copper/lead separation in concentrators handling complex sulphide ores	SEA route	Commission decided	Processing aid	1	NO	To be evaluated	To be evaluated	To be evaluated	YES	Costs outweight the benefits	7	Same	2017
0032-01	Initial	Chromium trioxide	CMR (Carcinogen 1A, Mutagen 1B)	Formulation of mixtures	SEA route	Commission decided	Ingredient	NA	NO	To be evaluated	To be evaluated	To be evaluated	YES	Costs outweight the benefits	7	Same	2020
0032-02	Initial	Chromium trioxide	CMR (Carcinogen 1A, Mutagen 1B)	Functional Chrome Plating	SEA route	Commission decided	Ingredient used in functional chrome plating processes to deposit metallic chromium	12	NO	YES	To be evaluated	To be evaluated	YES	Costs outweight the benefits	7	Partially	2020	The Commission only partially grant an authorisation stating that it should not be granted for part of the use where "the specified key functionnality is not necessary for the use"	ESU components on necessity of the technical function mentioned in the Commission decision
0032-03	Initial	Chromium trioxide	CMR (Carcinogen 1A, Mutagen 1B)	Functional chrome plating with decorative character	SEA route	Opinions adopted	Ingredient used in functional chrome plating with decorative character processes to deposit metallic chromium	13	NO	To be evaluated	To be evaluated	To be evaluated	YES	Costs outweight the benefits	4	Same	2020
0032-04	Initial	Chromium trioxide	CMR (Carcinogen 1A, Mutagen 1B)	Surface treatment for applications in the aeronautics and aerospace industries, unrelated to Functional chrome plating or Functional chrome plating with decorative character	SEA route	Commission decided	Ingredient used in surface treatment processes to deliver a barrier film of complex chromium compounds	12	NO	YES	To be evaluated	To be evaluated	YES	Costs outweight the benefits	7	Partially	2020	The Commission only partially grant an authorisation stating that it should not be granted for part of the use where "the specified key functionnality is not necessary for the use"	ESU components on necessity of the technical function mentioned in the Commission decision
0032-05	Initial	Chromium trioxide	CMR (Carcinogen 1A, Mutagen 1B)	Surface treatment (except passivation of tin-plated steel (ETP)) for applications in various industry sectors namely architectural, automotive, metal manufacturing and finishing, and general engineering (unrelated to Functional chrome plating or Functional chrome plating with decorative character)	SEA route	Commission decided	Ingredient used in surface treatment processes to deliver a barrier film of complex chromium compounds	13	NO	YES	To be evaluated	To be evaluated	YES	Costs outweight the benefits	4	Partially	2020	The Commission only partially grant an authorisation stating that it should not be granted for part of the use where "the specified key functionnality is not necessary for the use"	ESU components on necessity of the technical function mentioned in the Commission decision
0032-06	Initial	Chromium trioxide	CMR (Carcinogen 1A, Mutagen 1B)	Passivation of tin-plated steel (ETP)	SEA route	Commission decided	Ingredient used in surface treatment processes to deliver a barrier film of complex chromium compounds	2	NO	To be evaluated	To be evaluated	To be evaluated	YES	Costs outweight the benefits	4	Same	2020
0033-01	Initial	Chromium trioxide	CMR (Carcinogen 1A, Mutagen 1B)	Use of chromium trioxide in Cr(VI) based functional plating	SEA route	Commission decided	Plating agents and metal surface treating agents	4	NO	To be evaluated	To be evaluated	To be evaluated	YES	Costs outweight the benefits	7	Same	2017
0034-01	Initial	Chromium trioxide	CMR (Carcinogen 1A, Mutagen 1B)	The use of Chromium trioxide for electroplating of different types of substrates with the purpose to create a long-lasting high durability surface with bright (shiny) or matte look (Functional electroplating with decorative character)	SEA route	Commission decided	other: Chromium trioxide is used to apply a metallic chrome layer on a plastic or metal substrate by electroplating. The layer has both functional as specific aesthetic properties.	7	NO	To be evaluated	To be evaluated	To be evaluated	YES	Costs outweight the benefits	12	Same	2017
0034-02	Initial	Chromium trioxide	CMR (Carcinogen 1A, Mutagen 1B)	The use of Chromium Trioxide for a pre-treatment step (etching) in the electroplating process	SEA route	Commission decided	other: Chromium trioxide is used for the etching of plastic substrates, in preparation of a subsequent electroplating step of parts to be used in sanitary sector (Use 1).	3	NO	To be evaluated	To be evaluated	To be evaluated	YES	Costs outweight the benefits	10	Same	2017
0035-01	Initial	Sodium dichromate	CMR	Use of Sodium dichromate as an additive for suppressing parasitic reactions and oxygen evolution, pH buffering and cathode corrosion protection in the electrolytic manufacture of sodium chlorate with or without subsequent production of chlorine dioxide or sodium chlorite	SEA route	Commission decided	processing aid, not otherwise listed	10	NO	To be evaluated	To be evaluated	To be evaluated	YES	Costs outweight the benefits	12	Same	2018
0036-01	Initial	Sodium dichromate	CMR	Use of Sodium dichromate as an additive for suppressing parasitic reactions and oxygen evolution, pH buffering and cathode corrosion protection in the electrolytic manufacture of sodium chlorate with or without subsequent production of chlorine dioxide or sodium chlorite	SEA route	Commission decided	Processing aid, not otherwise listed	4	NO	To be evaluated	To be evaluated	To be evaluated	YES	Costs outweight the benefits	12	Same	2017
0037-01	Initial	Sodium dichromate	CMR	Use of Sodium dichromate as an additive for suppressing parasitic reactions and oxygen evolution, pH buffering and cathode corrosion protection in the electrolytic manufacture of sodium chlorate with or without subsequent production of chlorine dioxide or sodium chlorite	SEA route	Commission decided	Processing aid, not otherwise listed	10	NO	To be evaluated	To be evaluated	To be evaluated	YES	Costs outweight the benefits	12	Same	2017
0038-01	Initial	Sodium dichromate	CMR	Use of Sodium dichromate as an additive for suppressing parasitic reactions and oxygen evolution, pH buffering and cathode corrosion protection in the electrolytic manufacture of sodium chlorate with or without subsequent production of chlorine dioxide or sodium chlorite	SEA route	Commission decided	Processing aid, not otherwise listed	10	NO	To be evaluated	To be evaluated	To be evaluated	YES	Costs outweight the benefits	12	Same	2017
0039-01	Initial	Sodium dichromate	CMR	Use of Sodium dichromate as an additive for suppressing parasitic reactions and oxygen evolution, pH buffering and cathode corrosion protection in the electrolytic manufacture of sodium chlorate with or without subsequent production of chlorine dioxide or sodium chlorite	SEA route	Commission decided	Processing aid, not otherwise listed	10	NO	To be evaluated	To be evaluated	To be evaluated	YES	Costs outweight the benefits	12	Same	2017
0040-01	Initial	Sodium dichromate	CMR	Use of Sodium dichromate as an additive for suppressing parasitic reactions and oxygen evolution, pH buffering and cathode corrosion protection in the electrolytic manufacture of sodium chlorite	SEA route	Commission decided	Processing aid, not otherwise listed	10	NO	To be evaluated	To be evaluated	To be evaluated	YES	Costs outweight the benefits	12	Same	2017
0041-01	Initial	Sodium dichromate	CMR	Use of Sodium dichromate as an additive for suppressing parasitic reactions and oxygen evolution, pH buffering and cathode corrosion protection in the electrolytic manufacture of sodium chlorate with or without subsequent production of chlorine dioxide.	SEA route	Commission decided	processing aid, not otherwise listed	10	NO	To be evaluated	To be evaluated	To be evaluated	YES	Costs outweight the benefits	12	Same	2018
0041-02	Initial	Sodium dichromate	CMR	Use of Sodium dichromate as an additive for suppressing parasitic reactions and oxygen evolution, pH buffering and cathode corrosion protection in the electrolytic manufacture of potassium chlorate.	SEA route	Commission decided	processing aid, not otherwise listed	10	NO	To be evaluated	To be evaluated	To be evaluated	YES	Costs outweight the benefits	12	Same	2018
0042-01	Initial	Sodium dichromate	CMR	Use of sodium dichromate as corrosion inhibitor in ammonia absorption deep cooling systems	SEA route	Commission decided	Corrosion inhibitor	3	NO	To be evaluated	To be evaluated	To be evaluated	YES	Costs outweight the benefits	12	Same	2017
0043-01	Initial	Sodium dichromate	CMR	Formulation of Mixtures	SEA route	Commission decided	Sodium dichromate has no independent function at the formulation stage.	NA	NO	To be evaluated	To be evaluated	To be evaluated	YES	Costs outweight the benefits	7	Same	2020
0043-02	Initial	Sodium dichromate	CMR	Use of Sodium dichromate for surface treatment of metals such as aluminium, steel, zinc, magnesium, titanium, alloys, composites and sealings of anodic films	SEA route	Commission decided	Corrosion inhibitors and anti-scaling agents	13	NO	YES	To be evaluated	To be evaluated	YES	Costs outweight the benefits	7	Partially	2020	The Commission only partially grant an authorisation stating that it should not be granted for part of the use where "the specified key functionnality is not necessary for the use"	ESU components on necessity of the technical function mentioned in the Commission decision
0043-03	Initial	Sodium dichromate	CMR	Use of Sodium dichromate for the electrolytic passivation of tin plated steel for the packaging industry	SEA route	Commission decided	Corrosion inhibitors and anti-scaling agents	5	NO	To be evaluated	To be evaluated	To be evaluated	YES	Costs outweight the benefits	4	Same	2020
0044-01	Initial	Potassium dichromate	CMR	Formulation of Mixtures	SEA route	Commission decided	Potassium dichromate has no independent function at the formulation stage.	NA	NO	To be evaluated	To be evaluated	To be evaluated	YES	Costs outweight the benefits	7	Same	2020
0044-02	Initial	Potassium dichromate	CMR	Use of potassium dichromate for surface treatment of metals such as aluminium, steel, zinc, magnesium, titanium, alloys, composites, sealings of anodic films	SEA route	Commission decided	Corrosion inhibitors and anti-scaling agents	14	NO	YES	To be evaluated	To be evaluated	YES	Costs outweight the benefits	7	Partially	2020	The Commission only partially grant an authorisation stating that it should not be granted for part of the use where "the specified key functionnality is not necessary for the use"	ESU components on necessity of the technical function mentioned in the Commission decision
0045-01	Initial	Dichromium tris(chromate)	CMR	Formulation of Mixtures	SEA route	Commission decided	Dichromium tris(chromate) has no independent function at the formulation stage.	NA	NO	To be evaluated	To be evaluated	To be evaluated	YES	Costs outweight the benefits	7	Same	2020
0045-02	Initial	Dichromium tris(chromate)	CMR	Use of dichromium tris(chromate) for surface treatment of metals such as aluminium, steel, zinc, magnesium, titanium, alloys, composites, sealings of anodic films.	SEA route	Commission decided	Corrosion inhibitors and anti-scaling agents	13	NO	YES	To be evaluated	To be evaluated	YES	Costs outweight the benefits	7	Partially	2020	The Commission only partially grant an authorisation stating that it should not be granted for part of the use where "the specified key functionnality is not necessary for the use"	ESU components on necessity of the technical function mentioned in the Commission decision
0046-01	Initial	Strontium chromate	CMR	Formulation of Mixtures	SEA route	Commission decided	Strontium chromate has no independent function at the formulation stage.	NA	NO	To be evaluated	To be evaluated	To be evaluated	YES	Costs outweight the benefits	7	Same	2020
0046-02	Initial	Strontium chromate	CMR	Application of paints, primers and specialty coatings containing Strontium Chromate in the construction of aerospace and aeronautical parts, including aeroplanes / helicopters, spacecraft, satellites, launchers, engines, and for the maintenance of such constructions.	SEA route	Commission decided	Corrosion inhibitor	10	NO	YES	To be evaluated	To be evaluated	YES	Costs outweight the benefits	7	Partially	2020	The Commission only partially grant an authorisation stating that it should not be granted for part of the use where "the specified key functionnality is not necessary for the use"	ESU components on necessity of the technical function mentioned in the Commission decision
0047-01	Initial	Potassium hydroxyoctaoxodizincatedichromate	CMR	Formulation of Mixtures	SEA route	Commission decided	Potassium hydroxyoctaoxodizincatedichromate has no independent function at the formulation stage.	NA	NO	To be evaluated	To be evaluated	To be evaluated	YES	Costs outweight the benefits	7	Same	2020
0047-02	Initial	Potassium hydroxyoctaoxodizincatedichromate	CMR	Use of potassium hydroxyoctaoxodizincatedichromate in paints, in primer, sealants, and coatings (including as wash primers)	SEA route	Commission decided	Corrosion inhibitors and anti-scaling agents	7	NO	YES	To be evaluated	To be evaluated	YES	Costs outweight the benefits	7	Partially	2020	The Commission only partially grant an authorisation stating that it should not be granted for part of the use where "the specified key functionnality is not necessary for the use"	ESU components on necessity of the technical function mentioned in the Commission decision
0048-01	Initial	Potassium dichromate	CMR	Industrial use of potassium dichromate-based mixtures during the steps of initial and final etching of CZT layers during the production of opto-electronic components gathering a readout and an infrared detecting circuit with the MCT technology	SEA route	Commission decided	Processing aid, not otherwise listed	1	NO	To be evaluated	To be evaluated	To be evaluated	YES	Costs outweight the benefits	7	Same	2017
0048-02	Initial	Potassium dichromate	CMR	Industrial use of potassium dichromate based mixture during the etching of both InSb substrate sides during the production of optoelectronic components gathering a readout and an infrared detecting circuit with the InSb technology	SEA route	Commission decided	Processing aid, not otherwise listed	1	NO	To be evaluated	To be evaluated	To be evaluated	YES	Costs outweight the benefits	4	Same	2017
0049-01	Initial	Ammonium dichromate	CMR (Carcinogen 2, Mutagen 2, Toxic for reproduction 2)	The use of Ammonium dichromate (ADC) as a photosensitizer for production of micro components	SEA route	Commission decided	photochemical	4	NO	To be evaluated	To be evaluated	To be evaluated	YES	Costs outweight the benefits	12	Same	2017
0050-01	Initial	Chromium trioxide	CMR (Carcinogen 1A, Mutagen 1B)	Functional chrome plating of piston rings for two-stroke and four-stroke large bore engines as applied in the industrial sectors Construction & Industry, Power Generation, Railway and Maritime.	SEA route	Commission decided	Provision of tribological properties and durability	9	NO	To be evaluated	To be evaluated	To be evaluated	YES	Costs outweight the benefits	12	Same	2019
0051-01	Initial	Chromium trioxide	CMR (Carcinogen 1A, Mutagen 1B)	Functional chrome plating of valves for the use in petrol and diesel engines for light-and heavy duty vehicles.	SEA route	Commission decided	provision of tribological properties and durability	3	NO	To be evaluated	To be evaluated	To be evaluated	YES	Costs outweight the benefits	12	Same	2019
0052-01	Initial	Chromium trioxide	CMR (Carcinogen 1A, Mutagen 1B)	Functional chrome plating of piston rings for automotive engines as applied in the segments light vehicle petrol, light vehicle diesel, middle range diesel and heavy duty	SEA route	Commission decided	provision of tribological properties and durability	8	NO	To be evaluated	To be evaluated	To be evaluated	YES	Costs outweight the benefits	12	Same	2019
0053-01	Initial	Chromic acid	CMR (Carcinogen 1B)	Hard chrome plating for gasoline and diesel injection applications	SEA route	Commission decided	Chromium (VI) trioxide is converted to elementary metallic chrome during the plating process and the production articles do not contain any chromium (VI) trioxide	7	NO	To be evaluated	To be evaluated	To be evaluated	YES	Costs outweight the benefits	12	Same	2018
0054-01	Initial	Chromium trioxide	CMR (Carcinogen 1A, Mutagen 1B)	Industrial spraying or brush application of chromium trioxide mixtures for the coating of metallic articles subject to harsh environment, to ensure a high temperature corrosion & oxidation resistance, as well as anti-fouling properties or lubricity at high temperature, for automotive, aviation, power generation machinery, Oil and Gas and marine applications.	SEA route	Commission decided	Corrosion inhibitors and anti-scaling agents, plating agents and metal surface treating agents	3	NO	To be evaluated	To be evaluated	To be evaluated	YES	Costs outweight the benefits	7	Same	2017
0054-02	Initial	Chromium trioxide	CMR (Carcinogen 1A, Mutagen 1B)	Industrial spraying of chromium trioxide mixtures for the coating of metallic articles subject to harsh environment to ensure either a low temperaturecured coating for corrosion protection, or a high temperature corrosion & oxidation resistance with reduction of surface roughness or a high temperature adhesive, for aviation, power generation machinery, Oil and Gas and marine applications.	SEA route	Commission decided	Corrosion inhibitors and anti-scaling agents, plating agents and metal surface treating agents	0	NO	To be evaluated	To be evaluated	To be evaluated	YES	Costs outweight the benefits	12	Same	2014
0055-01	Initial	Chromium trioxide	CMR (Carcinogen 1A, Mutagen 1B)	Functional Chrome Plating	SEA route	Commission decided	other: ingredient used in functional chrome plating processes to deposit metallic chromium	12	NO	YES	To be evaluated	To be evaluated	YES	Costs outweight the benefits	7	Partially	2020	The Commission only partially grant an authorisation stating that it should not be granted for part of the use where "the specified key functionnality is not necessary for the use"	ESU components on necessity of the technical function mentioned in the Commission decision
0056-01	Initial	Chromium trioxide	CMR (Carcinogen 1A, Mutagen 1B)	Use of chromium trioxide as an oxidising and hardening agent in the manufacture of coloured stainless steel	SEA route	Discontinued as of 01 January 2021	Plating agents and metal surface treating agents	14	NO	To be evaluated	To be evaluated	To be evaluated	YES	Costs outweight the benefits	10	Same	2017
0057-01	Initial	Chromium trioxide	CMR (Carcinogen 1A, Mutagen 1B)	Industrial use of a mixture of chromium trioxide for the hard chromium plating of military armament steels parts which are thermomechanically stressed and in contact with oxidizing gas at high temperature, so as to ensure a thermal barrier with high melting point, resistance to wear and oxidation associated with weapons as well as resistance to impact and atmospheric corrosion.	SEA route	Commission decided	Corrosion inhibitors and anti-scaling agents, plating agents and metal surface treating agents	1	NO	To be evaluated	To be evaluated	To be evaluated	YES	Costs outweight the benefits	12	Same	2017
0057-02	Initial	Chromium trioxide	CMR (Carcinogen 1A, Mutagen 1B)	Industrial use of a mixture of chromium trioxide for the hard chromium plating of military armament parts in order to ensure surface hardness, resistance to atmospheric corrosion, abrasive wear resistance and friction coefficient for parts in relative movement.	SEA route	Commission decided	Corrosion inhibitors and anti-scaling agents, plating agents and metal surface treating agents	2	NO	To be evaluated	To be evaluated	To be evaluated	YES	Costs outweight the benefits	7	Same	2017
0057-03	Initial	Chromium trioxide	CMR (Carcinogen 1A, Mutagen 1B)	Industrial use of a mixture of chromium trioxide for the black colour hard chromium plating of exterior surface of steel weapon barrel designed for military use, to ensure, during the whole gun barrel service life, stealth, erosion, corrosion and high temperature resistances in the condition of uses.	SEA route	Commission decided	Corrosion inhibitors and anti-scaling agents, plating agents and metal surface treating agents	2	NO	To be evaluated	To be evaluated	To be evaluated	YES	Costs outweight the benefits	7	Same	2017
0057-04	Initial	Chromium trioxide	CMR (Carcinogen 1A, Mutagen 1B)	Industrial use, of a qualified mixture of chromium trioxide by spraying or immersion, and of a qualified mixture of dichromium tris(chromate) by pen application, for the chromate conversion coating of welded mechanical structures of armoured vehicles and associated parts made of high mechanical properties aluminium alloys for military use, and requiring a maintained electrical conductivity after …	SEA route	Commission decided	Corrosion inhibitors and anti-scaling agents, plating agents and metal surface treating agents	5	NO	To be evaluated	To be evaluated	To be evaluated	YES	Costs outweight the benefits	7	Same	2017
0057-05	Initial	Dichromium tris(chromate)	CMR	Industrial use, of a qualified mixture of chromium trioxide by spraying or immersion, and of a qualified mixture of dichromium tris(chromate) by pen application, for the chromate conversion coating of welded mechanical structures of armoured vehicles and associated parts made of high mechanical properties aluminium alloys for military use, and requiring a maintained electrical conductivity after …	SEA route	Commission decided		5	NO	To be evaluated	To be evaluated	To be evaluated	YES	Costs outweight the benefits	7	Same	2017
0058-01	Initial	Chromium trioxide	CMR (Carcinogen 1A, Mutagen 1B)	Industrial use of chromium trioxide for the treatment of copper foil used in the manufacture of Printed Circuit Board	SEA route	Commission decided	Surface active agents	4	NO	To be evaluated	To be evaluated	To be evaluated	YES	Costs outweight the benefits	7	Same	2018
0059-01	Initial	Arsenic acid	CMR (carcinogen 1A)	Industrial use of arsenic acid for the treatment of copper foil used in the manufacture of Printed Circuit Board	SEA route	Commission decided	Surface active agents	1	NO	To be evaluated	To be evaluated	To be evaluated	YES	Costs outweight the benefits	7	Same	2019
0060-01	Initial	1,2-Dichloroethane (EDC)	CMR (Toxic to reproduction 1B)	Industrial use as a recyclable solvent and extraction agent in a closed system for purification of 1,3,5-trioxane	SEA route	Commission decided	extraction solvent	6	NO	To be evaluated	To be evaluated	To be evaluated	YES	Costs outweight the benefits	7	Same	2017
0061-01	Initial	Bis(2-methoxyethyl) ether (Diglyme)	CMR (Toxic for reproduction 1B)	Use of diglyme as solvent in the manufacturing process of an intermediate for further conversion into a pharmaceutical compound used in medicinal products for treatment of respiratory diseases	SEA route	Commission decided	solvent	2	NO	To be evaluated	To be evaluated	To be evaluated	YES	Costs outweight the benefits	7	Same	2017
0062-01	Initial	Potassium dichromate	CMR	Formulation of mixtures of potassium dichromate for surface treatment of metals such as aluminium, steel, zinc, magnesium, titanium, alloys, composites, sealings of anodic films.	SEA route	Commission decided	Potassium dichromate has no independent function at the formulation stage.	NA	NO	To be evaluated	To be evaluated	To be evaluated	YES	Costs outweight the benefits	7	Same	2020
0062-02	Initial	Potassium dichromate	CMR	Use of potassium dichromate for surface treatment of metals such as aluminium, steel, zinc, magnesium, titanium, alloys, composites, sealings of anodic films.	SEA route	Commission decided	Corrosion inhibitors and anti-scaling agents	14	NO	YES	To be evaluated	To be evaluated	YES	Costs outweight the benefits	7	Partially	2020	The Commission only partially grant an authorisation stating that it should not be granted for part of the use where "the specified key functionnality is not necessary for the use"	ESU components on necessity of the technical function mentioned in the Commission decision
0063-01	Initial	Sodium dichromate	CMR	Formulation of mixtures of sodium dichromate for surface treatment of metals such as aluminium, steel, zinc, magnesium, titanium, alloys, composites, sealings of anodic films and the electrolytic passivation of tin plated steel for the packaging industry.	SEA route	Commission decided	At the formulation stage sodium dichromate has no (separate) function	NA	NO	To be evaluated	To be evaluated	To be evaluated	YES	Costs outweight the benefits	7	Same	2020
0063-02	Initial	Sodium dichromate	CMR	Use of Sodium dichromate for surface treatment of metals such as aluminium, steel, zinc, magnesium, titanium, alloys, composites and sealings of anodic films.	SEA route	Commission decided	Corrosion inhibitors and anti-scaling agents	13	NO	YES	To be evaluated	To be evaluated	YES	Costs outweight the benefits	7	Partially	2020	The Commission only partially grant an authorisation stating that it should not be granted for part of the use where "the specified key functionnality is not necessary for the use"	ESU components on necessity of the technical function mentioned in the Commission decision
0063-03	Initial	Sodium dichromate	CMR	Use of Sodium dichromate for the electrolytic passivation of tin plated steel for the packaging industry.	SEA route	Commission decided	Sodium dichromate is used for the passivation of tin-plated steel (Electrolytic Tinplate or ETP). The primary functionality in the passivation of tinplate is corrosion protection by prevention of tin oxide growth. Furthermore, chemical resistance, lacquer adhesion, machinability and sulphide staining resistance are key functionalities.	5	NO	To be evaluated	To be evaluated	To be evaluated	YES	Costs outweight the benefits	4	Same	2020
0064-01	Initial	Chromium trioxide	CMR (Carcinogen 1A, Mutagen 1B)	Use of chromium trioxide in dissolved and solid form to produce aqueous solutions of any composition for industrial application.	SEA route	Opinions adopted	Substance will be dissolved in aqueous solutions. This is a unit operation and there is no further technical function.	3	NO	To be evaluated	To be evaluated	To be evaluated	YES	Costs outweight the benefits	4	NA	NA	NA
0064-02	Initial	Chromium trioxide	CMR (Carcinogen 1A, Mutagen 1B)	Use of Chromium trioxide in solid form and in aqueous solution of any composition to modify the properties of surfaces made of metal or plastic, with or without current flow, in category III.	SEA route	Opinions adopted	Substance used in surface finishing processes to modify surface properties or to deposit metallic chromium	2	NO	To be evaluated	To be evaluated	To be evaluated	YES	Costs outweight the benefits	4	NA	NA	NA
0064-03	Initial	Chromium trioxide	CMR (Carcinogen 1A, Mutagen 1B)	Use of chromium trioxide in solid form and in aqueous solution of any composition to modify the properties of surfaces made of metal or plastic, with or without current flow, in category II.	SEA route	Opinions adopted	Enhances wear resistance, hardness, corrosion resistance and tribological properties of the finished part in combination with other important functional characteristics.	2	NO	To be evaluated	To be evaluated	To be evaluated	YES	Costs outweight the benefits	NA	NA	NA	NA
0064-04	Initial	Chromium trioxide	CMR (Carcinogen 1A, Mutagen 1B)	Use of Chromium trioxide in solid form and in aqueous solution of any composition to modify the properties of surfaces made of metal or plastic, with or without current flow, in category I.	SEA route	Opinions adopted	Substance used in surface finishing processes to modify surface properties or to deposit metallic chromium	2	NO	To be evaluated	To be evaluated	To be evaluated	YES	Costs outweight the benefits	NA	NA	NA	NA
0065-01	Initial	Chromium trioxide	CMR (Carcinogen 1A, Mutagen 1B)	Industrial use of a chromium trioxide based surface treatment mixture applied on safety-critical rotating components of commercial and military aircraft engines, whose failure endangers airworthiness	SEA route	Commission decided	The main properties: corrosion inhibitor, high temperature resistance, adhesion promoter, surface passivation.	1	NO	To be evaluated	To be evaluated	To be evaluated	YES	Costs outweight the benefits	10	Same	2018
0066-01	Initial	Chromium trioxide	CMR (Carcinogen 1A, Mutagen 1B)	Functional chrome plating for aerospace applications for civil and military uses, comprising coating of new components for aircraft engines as well as maintenance, repair and overhaul work on aircraft engine components	SEA route	Commission decided	Provision of tribological properties and durability	9	NO	To be evaluated	To be evaluated	To be evaluated	YES	Costs outweight the benefits	12	Same	2018
0066-02	Initial	Chromium trioxide	CMR (Carcinogen 1A, Mutagen 1B)	Surface treatment for aerospace applications for civil and military uses, comprising treatment of new components for aircraft engines as well as maintenance, repair and overhaul work on aircraft engine components, unrelated to functional chrome plating	SEA route	Commission decided	Corrosion inhibitors and anti-scaling agents	8	NO	To be evaluated	To be evaluated	To be evaluated	YES	Costs outweight the benefits	12	Same	2018
0067-01	Initial	Chromium trioxide	CMR (Carcinogen 1A, Mutagen 1B)	Use of chromium trioxide in electroplating of mechanical and electromechanical cylinders, cam- and padlocks, electromechanical lock cases and architectural hardware.	SEA route	Commission decided	Plating agents and metal surface treating agents	7	NO	To be evaluated	To be evaluated	To be evaluated	YES	Costs outweight the benefits	12	Same	2018
0068-01	Initial	Chromium trioxide	CMR (Carcinogen 1A, Mutagen 1B)	Functional chrome plating of work rolls used in the steel and aluminium industry.	SEA route	Commission decided	Provision of tribolgical properties and durability	9	NO	To be evaluated	To be evaluated	To be evaluated	YES	Costs outweight the benefits	12	Same	2018
0069-01	Initial	Chromium trioxide	CMR (Carcinogen 1A, Mutagen 1B)	TOPOCROM functional chrome plating in closed reactor systems for the establishment of adjustable hemispherical surface structures.	SEA route	Commission decided	Provision of tribological properties and durability	3	NO	To be evaluated	To be evaluated	To be evaluated	YES	Costs outweight the benefits	12	Same	2018
0070-01	Initial	Chromium trioxide	CMR (Carcinogen 1A, Mutagen 1B)	Industrial use of chromium trioxide in the hard chromium coating of military small- and medium-caliber firearms barrel bores and auxiliary parts subject to thermal, mechanical and chemical stresses, in order to provide hardness, heat resistance and thermal barrier properties, as well as corrosion resistance, adhesion and low friction properties	SEA route	Commission decided	Plating agents and metal surface treating agents	2	NO	To be evaluated	To be evaluated	To be evaluated	YES	Costs outweight the benefits	12	Same	2018
0070-02	Initial	Chromium trioxide	CMR (Carcinogen 1A, Mutagen 1B)	Industrial use of chromium trioxide in the hard chromium coating of civilian firearms barrel bores and auxiliary parts subject to thermal, mechanical and chemical stresses, in order to provide a low friction coefficient as well as heat, corrosion and wear resistance properties.	SEA route	Commission decided	Plating agents and metal surface treating agents	3	NO	To be evaluated	To be evaluated	To be evaluated	YES	Costs outweight the benefits	7	Same	2018
0071-01	Initial	Chromium trioxide	CMR (Carcinogen 1A, Mutagen 1B)	Plating on Plastics for Automotive Applications (PoPAA)	SEA route	Opinions adopted	Ingredient used in functional chrome plating processes to deposit metallic chromium	3	NO	To be evaluated	To be evaluated	To be evaluated	YES	Costs outweight the benefits	12	NA	NA	NA
0072-01	Initial	Chromium trioxide	CMR (Carcinogen 1A, Mutagen 1B)	Industrial use of a mixture containing hexavalent chromium compounds for the conversion of cadmium coated circular and rectangular connectors in order to achieve a higher level of performances than the requirements of international standards as well as to withstand harsh environments and high safety applications (such as in the military, aeronautic, aerospace, mining, offshore and nuclear industr…	SEA route	Commission decided	Plating agents and metal surface treating agents	4	NO	To be evaluated	To be evaluated	To be evaluated	YES	Costs outweight the benefits	12	Same	2018
0072-02	Initial	Chromium trioxide	CMR (Carcinogen 1A, Mutagen 1B)	Industrial use of a mixture containing hexavalent chromium compounds in conversion coating and passivation of circular and rectangular connectors in order to meet the requirements of international standards and special requirements of industries subject to harsh environments.	SEA route	Commission decided	Plating agents and metal surface treating agents	4	NO	To be evaluated	To be evaluated	To be evaluated	YES	Costs outweight the benefits	7	Same	2018
0072-03	Initial	Chromium trioxide	CMR (Carcinogen 1A, Mutagen 1B)	Industrial use of a mixture containing chromium trioxide for the etching of composite connectors used by industries subject to harsh environments, to mainly ensure adhesive deposit to meet the requirements of international standards.	SEA route	Commission decided	Plating agents and metal surface treating agents	1	NO	To be evaluated	To be evaluated	To be evaluated	YES	Costs outweight the benefits	4	Same	2018
0072-04	Initial	Potassium dichromate	CMR	Industrial use of a mixture containing hexavalent chromium compounds for the conversion of cadmium coated circular and rectangular connectors in order to achieve a higher level of performances than the requirements of international standards as well as to withstand harsh environments and high safety applications (such as in the military, aeronautic, aerospace, mining, offshore and nuclear industr…	SEA route	Commission decided	Plating agents and metal surface treating agents	4	NO	To be evaluated	To be evaluated	To be evaluated	YES	Costs outweight the benefits	12	Same	2018
0072-05	Initial	Potassium dichromate	CMR	Industrial use of a mixture containing hexavalent chromium compounds in conversion coating and passivation of circular and rectangular connectors in order to meet the requirements of international standards and special requirements of industries subject to harsh environments.	SEA route	Commission decided	Plating agents and metal surface treating agents	4	NO	To be evaluated	To be evaluated	To be evaluated	YES	Costs outweight the benefits	7	Same	2018
0072-06	Initial	Sodium dichromate	CMR	Industrial use of a mixture containing hexavalent chromium compounds for the conversion of cadmium coated circular and rectangular connectors in order to achieve a higher level of performances than the requirements of international standards as well as to withstand harsh environments and high safety applications (such as in the military, aeronautic, aerospace, mining, offshore and nuclear industr…	SEA route	Commission decided	Plating agents and metal surface treating agents	4	NO	To be evaluated	To be evaluated	To be evaluated	YES	Costs outweight the benefits	12	Same	2018
0072-07	Initial	Sodium dichromate	CMR	Industrial use of a mixture containing hexavalent chromium compounds in conversion coating and passivation of circular and rectangular connectors in order to meet the requirements of international standards and special requirements of industries subject to harsh environments.	SEA route	Commission decided	Plating agents and metal surface treating agents	4	NO	To be evaluated	To be evaluated	To be evaluated	YES	Costs outweight the benefits	7	Same	2018
0073-01	Initial	Ammonium dichromate	CMR (Carcinogen 2, Mutagen 2, Toxic for reproduction 2)	Use of ammonium dichromate as photosensitive component in a polyvinyl alcohol photolithographic lacquer system for the manufacturing of mandrels which are used in nickel electroforming processes.	SEA route	Commission decided	Photosensitiser	1	NO	To be evaluated	To be evaluated	To be evaluated	YES	Costs outweight the benefits	7	Same	2017
0074-01	Initial	Sodium dichromate	CMR	Use of sodium dichromate as a corrosion inhibitor in an ammonia absorption deep cooling system of a methanol synthesis plant.	SEA route	Commission decided	Corrosion inhibitors and anti-scaling agents	2	NO	To be evaluated	To be evaluated	To be evaluated	YES	Costs outweight the benefits	12	Same	2018
0075-01	Initial	Sodium dichromate	CMR	Use of sodium dichromate as a corrosion inhibitor in ammonia absorption deep cooling systems as applied in the industrial production of freeze dried products such as coffee, herbs, spices and comparable products.	SEA route	Commission decided	Corrosion inhibitors and anti-scaling	3	NO	To be evaluated	To be evaluated	To be evaluated	YES	Costs outweight the benefits	12	Same	2018
0076-01	Initial	1,2-dichloroethane (EDC)	CMR (Toxic to reproduction 1B)	Industrial use as solvent and crystallisation medium in the synthesis of the EU pesticide bentazone (ISO)	SEA route	Commission decided	Solvents	2	NO	To be evaluated	To be evaluated	To be evaluated	YES	Costs outweight the benefits	12	Same	2018
0076-02	Initial	1,2-Dichloroethane (EDC)	CMR (Toxic to reproduction 1B)	Industrial use as solvent and crystallisation medium in the synthesis of the EU biocide flocoumafen (ISO)	SEA route	Discontinued as of 01 January 2021	Solvents	2	NO	To be evaluated	To be evaluated	To be evaluated	YES	Costs outweight the benefits	12	Same	2018
0077-01	Initial	1,2-Dichloroethane (EDC)	CMR (Toxic to reproduction 1B)	Industrial use as a reaction medium and a solvating agent in mediating subsequent chemical transformation reactions leading to the manufacture of an Active Pharmaceutical Ingredient, Raloxifene Hydrochloride	SEA route	Commission decided	Solvents	2	NO	To be evaluated	To be evaluated	To be evaluated	YES	Costs outweight the benefits	12	Same	2019
0078-01	Initial	1,2-Dichloroethane (EDC)	CMR (Toxic to reproduction 1B)	Industrial use as a sulphonation swelling agent of polystyrene-divinylbenzene copolymer beads in the production of strong acid cation exchange resins	SEA route	Commission decided	Swelling agent	3	NO	To be evaluated	To be evaluated	To be evaluated	YES	Costs outweight the benefits	12	Same	2018
0079-01	Initial	1,2-Dichloroethane (EDC)	CMR (Toxic to reproduction 1B)	Industrial use as a swelling agent during the sulphonation reaction of polystyrene-divinylbenzene copolymer beads in the manufacturing of strong acid cation exchange resins	SEA route	Commission decided	Swelling agent	3	NO	To be evaluated	To be evaluated	To be evaluated	YES	Costs outweight the benefits	4	Same	2018
0079-02	Initial	1,2-Dichloroethane (EDC)	CMR (Toxic to reproduction 1B)	Industrial use as a swelling agent and reaction medium during the phthalimidomethylation reaction of polystyrene-divinylbenzene copolymer beads in the manufacturing of anion exchange and chelating resins	SEA route	Commission decided	Swelling agent	3	NO	To be evaluated	To be evaluated	To be evaluated	YES	Costs outweight the benefits	12	Same	2018
0080-01	Initial	1,2-Dichloroethane (EDC)	CMR (Toxic to reproduction 1B)	Industrial use as a solvent and anti-solvent of the feedstock and intermediate product streams in the combined de-waxing and de-oiling of refining of petroleum vacuum distillates for the production of base oils and hard paraffin waxes	SEA route	Commission decided	Solvent	1	NO	To be evaluated	To be evaluated	To be evaluated	YES	Costs outweight the benefits	12	Same	2018
0081-01	Initial	1,2-Dichloroethane (EDC)	CMR (Toxic to reproduction 1B)	Use as an extraction solvent in the de-waxing of petroleum vacuum distillates and de-asphalted oil and de-oiling of slack wax for the production of base oils and paraffinic waxes.	SEA route	Commission decided	Solvent	2	NO	To be evaluated	To be evaluated	To be evaluated	YES	Costs outweight the benefits	12	Same	2018
0082-01	Initial	1,2-Dichloroethane (EDC)	CMR (Toxic to reproduction 1B)	Industrial use of 1,2-dichloroethane as an emulsifying solvent in the manufacture of porous particles for beaded chromatography and cell culture media.	SEA route	Commission decided	Solvent	3	NO	To be evaluated	To be evaluated	To be evaluated	YES	Costs outweight the benefits	12	Same	2017
0083-01	Initial	1,2-Dichloroethane (EDC)	CMR (Toxic to reproduction 1B)	Industrial use of 1,2-Dichloroethane as a solvent for the synthesis of Polyepichlorohydrin used as a precursor in the production of Glycidyl Azide Polymer, an oligomer with hydroxyl terminations used to increase the energetic performance of propellants and explosives	SEA route	Commission decided	Solvent	3	NO	To be evaluated	To be evaluated	To be evaluated	YES	Costs outweight the benefits	4	Same	2019
0084-01	Initial	Bis(2-methoxyethyl) ether (Diglyme)	CMR (Toxic for reproduction 1B)	Use of diglyme as a process chemical in the manufacture of one specific type of Dynabeads® used in immunodiagnostic assays (in vitro diagnostic)	Adequate control route	Commission decided	Solvent	0	NO	To be evaluated	To be evaluated	To be evaluated	YES	Estimated negligible release/exposure/risk	12	Same	2019
0085-01	Initial	Bis(2-methoxyethyl) ether (Diglyme)	CMR (Toxic for reproduction 1B)	Use of diglyme as a process chemical in the manufacture of Dynabeads.	Adequate control route	Commission decided	Solvent	0	NO	To be evaluated	To be evaluated	To be evaluated	YES	Estimated negligible release/exposure/risk	12	Same	2019
0086-01	Initial	Bis(2-methoxyethyl) ether (Diglyme)	CMR (Toxic for reproduction 1B)	Use of bis(2-methoxyethyl) ether (diglyme) as a processing aid in the purification of 5-amino-2,4,6-triiodoisophthalic acid dichloride (EC 417- 220-1 CAS 37441-29-5) by precipitation	Adequate control route	Commission decided	Processing aid, not otherwise listed	0	NO	To be evaluated	To be evaluated	To be evaluated	YES	Estimated negligible release/exposure/risk	12	Same	2018
0087-01	Initial	Bis(2-methoxyethyl) ether (Diglyme)	CMR (Toxic for reproduction 1B)	Use of bis(2-methoxyethyl) ether (diglyme) as a carrier solvent in the formulation and subsequent application of sodium naphthalide etchant for fluoropolymer surface modification whilst preserving article structural integrity.	Adequate control route	Commission decided	Solvent	4	NO	To be evaluated	To be evaluated	To be evaluated	YES	Estimated negligible release/exposure/risk	12	Same	2018
0088-01	Initial	Bis(2-methoxyethyl) ether (Diglyme)	CMR (Toxic for reproduction 1B)	Use of bis(2-methoxyethyl) ether (diglyme) as a carrier solvent in the formulation and subsequent application of sodium naphthalide etchant for fluoropolymer surface modification whilst preserving article structural integrity (in-house processes).	Adequate control route	Commission decided	Solvent	4	NO	To be evaluated	To be evaluated	To be evaluated	YES	Estimated negligible release/exposure/risk	4	Not granted	2022	Risk not adequately controlled in the in-house process.
0088-02	Initial	Bis(2-methoxyethyl) ether (Diglyme)	CMR (Toxic for reproduction 1B)	Use of bis(2-methoxyethyl) ether (diglyme) as a carrier solvent in the application of sodium naphthalide etchant for fluoropolymer surface modification whilst preserving article structural integrity (downstream user processes).	Adequate control route	Commission decided	Solvent	4	NO	To be evaluated	To be evaluated	To be evaluated	YES	Estimated negligible release/exposure/risk	4	Partially	2022	The authorisation is granted only for uses carried out as described in under specific exposure scenarios (ES2 and ES5). Otherwise, risk is not adequately controlled.
0089-01	Initial	Bis(2-methoxyethyl) ether (Diglyme)	CMR (Toxic for reproduction 1B)	Use of diglyme as a process solvent in one step of the manufacturing of an Active Pharmaceutical Ingredient used in an anti-protozoal drug	Adequate control route	Commission decided	Solvents	4	NO	To be evaluated	To be evaluated	To be evaluated	YES	Estimated negligible release/exposure/risk	7	Same	2019
0090-01	Initial	Formaldehyde, oligomeric reaction products with aniline	CMR	Formulation of an epoxy resin hardener containing technical MDA	SEA route	Commission decided	the substance has no specific function at the formulation stage.	1	NO	To be evaluated	To be evaluated	To be evaluated	YES	Costs outweight the benefits	12	Same	2019
0090-02	Initial	Formaldehyde, oligomeric reaction products with aniline	CMR	Industrial use of an epoxy resin hardener containing technical MDA aimed at immobilising spent ion exchange resins in a high containment matrix	SEA route	Commission decided	hardener. The substance enables the polymerisation occurring during the mixing with the epoxy resin and the spent ion exchange resins (IER) and results in a cross-linked polymer network.	1	NO	To be evaluated	To be evaluated	To be evaluated	YES	Costs outweight the benefits	12	Same	2019
0091-01	Initial	Bis(2-methoxyethyl) ether (Diglyme)	CMR (Toxic for reproduction 1B)	Industrial use of diglyme as solvent in the manufacturing process of cryptand intermediates for further conversion into cryptand 221 and cryptand 222	Adequate control route	Commission decided	Solvents	3	NO	To be evaluated	To be evaluated	To be evaluated	YES	Estimated negligible release/exposure/risk	12	Same	2018
0092-01	Initial	Chromium trioxide	CMR (Carcinogen 1A, Mutagen 1B)	Use of chromium trioxide in solid form and in aqueous solution of any composition to modify the properties of surfaces made of plastic, with or without current flow	SEA route	Opinions adopted	Intermediate; product for oxidation, alloying and surface modification	0	NO	To be evaluated	To be evaluated	To be evaluated	YES	Costs outweight the benefits	12	NA	NA	NA
0093-01	Initial	Chromium trioxide	CMR (Carcinogen 1A, Mutagen 1B)	Use of chromium trioxide in solid form and in aqueous solution of any composition to modify the properties of surfaces made of brass, bronze, copper and other copper alloys for medical engineering, aviation and automation products	SEA route	Commission decided	Corrosion inhibitor; product for prevention of deposits and for oxidation, alloying and surface modificatio	0	NO	To be evaluated	To be evaluated	To be evaluated	YES	Costs outweight the benefits	12	Partially	2020	The Commission reduced the scope of the use applied for based on clarifications from the applicant during the opinion development
0094-01	Initial	2,2'-dichloro-4,4'-methylenedianiline (MOCA)	CMR (Carcinogen 1B)	Industrial use of MOCA as a curing agent/chain extender in cast polyurethane elastomer production	SEA route	Opinions adopted	Curing agent/chain extender	3	NO	To be evaluated	To be evaluated	To be evaluated	YES	Costs outweight the benefits	4	NA	NA	NA
0095-01	Initial	Chromium trioxide	CMR (Carcinogen 1A, Mutagen 1B)	Formulation of mixtures of chromium trioxide for functional chrome plating, functional chrome plating with decorative character and surface treatment (except ETP) for applications in various industry sectors namely architectural, automotive, metal manufacturing and finishing, and general engineering	SEA route	Commission decided	Ingredient	NA	NO	To be evaluated	To be evaluated	To be evaluated	YES	Costs outweight the benefits	7	Same	2020
0095-02	Initial	Chromium trioxide	CMR (Carcinogen 1A, Mutagen 1B)	Functional Chrome Plating	SEA route	Commission decided	Ingredient used in functional chrome plating processes to deposit metallic chromium	12	NO	YES	To be evaluated	To be evaluated	YES	Costs outweight the benefits	7	Partially	2020	The Commission only partially grant an authorisation stating that it should not be granted for part of the use where "the specified key functionnality is not necessary for the use"	ESU components on necessity of the technical function mentioned in the Commission decision
0095-03	Initial	Chromium trioxide	CMR (Carcinogen 1A, Mutagen 1B)	Functional chrome plating with decorative character	SEA route	Opinions adopted	Ingredient used in functional chrome plating with decorative character processes to deposit metallic chromium	13	NO	To be evaluated	To be evaluated	To be evaluated	YES	Costs outweight the benefits	4	NA	NA	NA
0095-04	Initial	Chromium trioxide	CMR (Carcinogen 1A, Mutagen 1B)	Surface treatment (except ETP) for applications in various industry sectors namely architectural, automotive, metal manufacturing and finishing, and general engineering	SEA route	Commission decided	Ingredient used in surface treatment processes to deliver a barrier film of complex chromium compounds	10	NO	YES	To be evaluated	To be evaluated	YES	Costs outweight the benefits	4	Partially	2020	The Commission only partially grant an authorisation stating that it should not be granted for part of the use where "the specified key functionnality is not necessary for the use"	ESU components on necessity of the technical function mentioned in the Commission decision
0096-01	Initial	Chromium trioxide	CMR (Carcinogen 1A, Mutagen 1B)	Use of chromium trioxide for chemical conversion and slurry coating applications by aerospace companies and their suppliers	SEA route	Commission decided	Corrosion inhibitors and anti-scaling agents	2	NO	YES	To be evaluated	To be evaluated	YES	Costs outweight the benefits	7	Partially	2019	The Commission only partially grant an authorisation stating that it should not be granted for part of the use where "the specified key functionnality is not necessary for the use"	ESU components on necessity of the technical function mentioned in the Commission decision
0097-01	Initial	Sodium dichromate	CMR	Use of sodium dichromate for sealing after anodizing applications by aerospace companies and their suppliers	SEA route	Commission decided	Corrosion inhibitors and anti-scaling agents	4	NO	YES	To be evaluated	To be evaluated	YES	Costs outweight the benefits	7	Partially	2020	The Commission only partially grant an authorisation stating that it should not be granted for part of the use where "the specified key functionnality is not necessary for the use"	ESU components on necessity of the technical function mentioned in the Commission decision
0098-01	Initial	Potassium dichromate	CMR	Use of potassium dichromate for sealing after anodizing applications by aerospace companies and their suppliers	SEA route	Commission decided	Corrosion inhibitors and anti-scaling agents	4	NO	YES	To be evaluated	To be evaluated	YES	Costs outweight the benefits	7	Partially	2019	The Commission only partially grant an authorisation stating that it should not be granted for part of the use where "the specified key functionnality is not necessary for the use"	ESU components on necessity of the technical function mentioned in the Commission decision
0099-01	Initial	Sodium chromate	CMR	Formulation of Mixtures of sodium chromate for sealing after anodizing, chemical conversion coating, pickling and etching applications by aerospace companies and their suppliers	SEA route	Commission decided	The substance has no independent function at the formulation stage.ÿ	NA	NO	To be evaluated	To be evaluated	To be evaluated	YES	Costs outweight the benefits	7	Same	2019
0099-02	Initial	Sodium chromate	CMR	Use of sodium chromate for sealing after anodizing, chemical conversion coating, pickling and etching applications by aerospace companies and their suppliers	SEA route	Commission decided	Corrosion inhibitors and anti-scaling agents	5	NO	YES	To be evaluated	To be evaluated	YES	Costs outweight the benefits	7	Partially	2019	The Commission only partially grant an authorisation stating that it should not be granted for part of the use where "the specified key functionnality is not necessary for the use"	ESU components on necessity of the technical function mentioned in the Commission decision
0100-01	Initial	Chromium trioxide	CMR (Carcinogen 1A, Mutagen 1B)	Functional chrome plating	SEA route	Commission decided	Surface hardening	12	NO	To be evaluated	To be evaluated	To be evaluated	YES	Costs outweight the benefits	7	Partially	2019	Use applied for is too broad compared to what is described in the application
0100-02	Initial	Chromium trioxide	CMR (Carcinogen 1A, Mutagen 1B)	Surface treatment for applications in the aeronautics and aerospace industries (unrelated to Functional chrome plating or Functional chrome plating with decorative character)	SEA route	Commission decided	Corrosion inhibitors and anti-scaling agent	4	NO	To be evaluated	To be evaluated	To be evaluated	YES	Costs outweight the benefits	7	Partially	2019	Use applied for is too broad compared to what is described in the application
0101-01	Initial	Sodium dichromate	CMR	Use of Sodium dichromate for surface treatment of metals such as aluminium, steel, zinc, magnesium, titanium, alloys, composites, sealings of anodic films	SEA route	Commission decided	Corrosion inhibitors	13	NO	To be evaluated	To be evaluated	To be evaluated	YES	Costs outweight the benefits	7	Partially	2019	Use applied for is too broad compared to what is described in the application
0102-01	Initial	Chromium trioxide	CMR (Carcinogen 1A, Mutagen 1B)	Use of chromium trioxide in a catalyst for the dehydrogenation of propane to propene	SEA route	Commission decided	Chromium trioxide is present in an industrial catalyst. This catalyst is used to activate the dehydrogenation reaction.	0	NO	To be evaluated	To be evaluated	To be evaluated	YES	Costs outweight the benefits	12	Same	2018
0103-01	Initial	Chromium trioxide	CMR (Carcinogen 1A, Mutagen 1B)	The use of chromium trioxide for the surface preparation of aluminium alloy cryogenic tanks used in the Ariane 5 launcher	SEA route	Commission decided	Other: Metal surface preparation	2	NO	To be evaluated	To be evaluated	To be evaluated	YES	Costs outweight the benefits	7	Same	2018
0104-01	Initial	Sodium dichromate	CMR	The use of sodium dichromate as in-situ corrosion inhibitor in a closed water/ammonia absorption cooling system	SEA route	Commission decided	Corrosion inhibitors and anti-scaling agents	3	NO	To be evaluated	To be evaluated	To be evaluated	YES	Costs outweight the benefits	12	Same	2019
0105-01	Initial	Sodium dichromate	CMR	Repackaging of Sodium Dichromate to be supplied as a mordant in the dyeing of wool as sliver and/or yarn with dark colours in industrial settings	SEA route	Opinions adopted	Sodium Dichromate is used as a mordant in the dyeing of wool as sliver and/or yarn with dark colours in industrial settings.	1	NO	To be evaluated	To be evaluated	To be evaluated	YES	Costs outweight the benefits	7	NA	NA	NA
0105-02	Initial	Sodium dichromate	CMR	Use of Sodium Dichromate as a mordant in the dyeing of wool as sliver and/or yarn with dark colours in industrial settings	SEA route	Opinions adopted	Fixing agent (mordant)	1	NO	To be evaluated	To be evaluated	To be evaluated	YES	Costs outweight the benefits	7	NA	NA	NA
0106-01	Initial	Ammonium dichromate	CMR (Carcinogen 2, Mutagen 2, Toxic for reproduction 2)	Industrial use of Ammonium Dichromate in the process of manufacturing holographic combiners for diffractive head-up displays intended to be used in military aircrafts	SEA route	Discontinued as of 01 January 2021	Photosensitive agents and other photo-chemicals	2	NO	To be evaluated	To be evaluated	To be evaluated	YES	Costs outweight the benefits	12	Same	2019
0106-02	Initial	Ammonium dichromate	CMR (Carcinogen 2, Mutagen 2, Toxic for reproduction 2)	Industrial use of Ammonium Dichromate in the process of manufacturing Cathode Ray Tubes for head up displays intended to be used in military and civilian aircrafts	SEA route	Discontinued as of 01 January 2021	Photosensitive agents and other photo-chemicals	1	NO	To be evaluated	To be evaluated	To be evaluated	YES	Costs outweight the benefits	4	Same	2019
0107-01	Initial	1,2-Dichloroethane (EDC)	CMR (Toxic to reproduction 1B)	Use as a solvent in manufacture of polymeric particles for pharmaceutical and research purification processes	SEA route	Commission decided	Solvents	3	NO	To be evaluated	To be evaluated	To be evaluated	YES	Costs outweight the benefits	12	Same	2018
0108-01	Initial	1,2-Dichloroethane (EDC)	CMR (Toxic to reproduction 1B)	Use as a process solvent in the manufacture of an Active Pharmaceutical Ingredient: Flecainide acetate	SEA route	Commission decided	Solvents	10	NO	To be evaluated	To be evaluated	To be evaluated	YES	Costs outweight the benefits	7	Same	2019
0108-02	Initial	1,2-Dichloroethane (EDC)	CMR (Toxic to reproduction 1B)	Use as an process solvent in the manufacture of an Active Pharmaceutical Ingredient: Nefopam hydrochloride	SEA route	Commission decided	Solvents	5	NO	To be evaluated	To be evaluated	To be evaluated	YES	Costs outweight the benefits	7	Same	2019
0109-01	Initial	1,2-Dichloroethane (EDC)	CMR (Toxic to reproduction 1B)	The use of 1,2-dichloroethane as recyclable solvent in the production of a polyacrylate surfactant	SEA route	Commission decided	Solvent	17	NO	To be evaluated	To be evaluated	To be evaluated	YES	Costs outweight the benefits	9	Same	2019
0110-01	Initial	1,2-Dichloroethane (EDC)	CMR (Toxic to reproduction 1B)	Use as an industrial solvent in the manufacture of the high-grade pure final intermediate of Iopromide, the Active Pharmaceutical Ingredient for the X-ray contrast medium Ultravist®	SEA route	Commission decided	Solvents	0	NO	To be evaluated	To be evaluated	To be evaluated	YES	Costs outweight the benefits	12	Same	2019
0111-01	Initial	1,2-Dichloroethane (EDC)	CMR (Toxic to reproduction 1B)	The use of 1,2 dichloroethane (1,2-DCE) as a solvent in the manufacturing of the active pharmaceutical ingredient for epirubicin.	SEA route	Commission decided	Solvents	3	NO	To be evaluated	To be evaluated	To be evaluated	YES	Costs outweight the benefits	12	Same	2019
0111-02	Initial	1,2-Dichloroethane (EDC)	CMR (Toxic to reproduction 1B)	The use of 1,2 dichloroethane (1,2-DCE) as a solvent in the manufacturing of the active pharmaceutical ingredient prednisolone steaglate.	SEA route	Commission decided	Solvents	3	NO	To be evaluated	To be evaluated	To be evaluated	YES	Costs outweight the benefits	12	Same	2019
0112-01	Initial	Sodium dichromate	CMR	Use of sodium dichromate in molten bath form to modify surfaces, especially by blackening, of delicate medical products, specifically micro-surgical instruments	Do not recommend to grand an authorisation	Commission decided	functional treatment of surfaces made from stainless steels	1	NO	NA	NA	NA	NA	NA	Do not recommend to grand an authorisation	Not granted	2019
0113-01	Initial	Sodium dichromate	CMR	Use of Sodium dichromate as mordant in wool dyeing	SEA route	Commission decided	Chelating agent	3	NO	To be evaluated	To be evaluated	To be evaluated	YES	Costs outweight the benefits	7	4	2017	Too many uncertainties regarding the time needed to implement alternatives
0114–01	Initial	Chromium trioxide	CMR (Carcinogen 1A, Mutagen 1B)	The use of chromium trioxide for electroplating of different types of substrates with the purpose to create a long-lasting high durability surface with bright (shiny) or matte look (Functional plating with decorative character)	SEA route	Commission decided	Plating agent	8	NO	To be evaluated	To be evaluated	To be evaluated	YES	Costs outweight the benefits	12	Same	2019
0114–02	Initial	Chromium trioxide	CMR (Carcinogen 1A, Mutagen 1B)	The use of chromium trioxide for a pre-treatment step (etching) in the electroplating process	SEA route	Commission decided	Etching agent, Oxidizing agent	8	NO	To be evaluated	To be evaluated	To be evaluated	YES	Costs outweight the benefits	12	Same	2019
[truncated: 355 more rows]

## Sheet: SI 5_Case study
Table S5 - Essentiality assessment of the uses of intentionally added microplastics
[truncated: 42 more rows]
